# Supplementary material for: Amplification-free RNA detection with CRISPR–Cas13
Source: Commun Biol. 2021 Apr 19;4:476. doi: 10.1038/s42003-021-02001-8 (PMC8055673; doi:10.1038/s42003-021-02001-8)
Supplement: Supplementary file 3 — Supplementary Data 1 [file 42003_2021_2001_MOESM3_ESM.xlsx]

## Sheet: Fig.1c
Fig 1c
Time courses of fluorescence increase by LwaCas13a-crRNA-tgRNA with different concentrations of the FQ reporter
	Intensity
Time (s)	10 μM FQ rep.	5 μM FQ rep.	2 μM FQ rep.	0 μM FQ rep.
0	1041	761.1	352.11	67.714
3	1128.5	812.59	372.15	71.175
6	1228.1	869.55	389.8	71.141
9	1320	924.38	416.61	73.341
12	1419.2	984.86	439.62	74.188
15	1529.3	1056.3	464.47	76.893
18	1663.4	1127.3	490.61	77.751
21	1784.5	1188.4	520.4	79.547
24	1910.6	1262.3	537.8	81.176
27	2049	1331.3	568.76	86.08
30	2177.2	1400.9	599.4	85.714
33	2329	1471.7	621.79	89.749
36	2448.4	1542.3	645.02	92.72
39	2561.5	1618	676.21	93.705
42	2676	1675.4	700.92	98.521
45	2776.6	1756.3	735.57	101.02
48	2873.6	1809.9	756.5	104.55
51	2947.4	1881	784.52	108.36
54	3026	1942.9	810.98	111
57	3094.6	2009.2	842.04	113.04
60	3144.9	2068.4	864.27	116.84
63	3198.6	2124.7	889.53	119.69
66	3250.9	2195	916.45	125.15
69	3292.7	2228.4	939.51	127.85
72	3328.7	2288	966.81	133.31
75	3374.8	2335.1	986.27	135.55
78	3405.2	2381.2	1011.3	140.32
81	3442.5	2423.5	1036	146.36
84	3464.4	2463.3	1060.1	149.92
87	3492.7	2504.4	1078.1	154.83
90	3521.2	2544.5	1101.1	159.85
93	3539	2577.4	1122.2	162.31
96	3561	2605.4	1136.2	167.1
99	3581.9	2637.5	1159.3	168.93
102	3599.9	2664.6	1184.3	174.63
105	3611.3	2687.3	1204.2	178.67
108	3624.9	2724.8	1219.9	180.75
111	3637.7	2747.7	1234.3	184.93
114	3652.4	2768	1259.8	188.33
117	3666.6	2790.2	1273.3	190.87
120	3677.7	2810.7	1293.9	195.76
123	3684.8	2822	1300.9	199.43
126	3699.3	2849.9	1319.6	203.95
129	3710.4	2864	1337.4	205.82
132	3722.9	2876.3	1355.8	210.4
135	3731	2886.1	1370.6	215.12
138	3737.5	2906.9	1376.2	221.3
141	3737.8	2918.1	1395.1	225.34
144	3754.1	2926.7	1406.8	228.44
147	3759.1	2938.2	1425	230.53
150	3763.4	2954.4	1429.2	232.44
153	3770.3	2963.3	1443.8	238.27
156	3772.6	2971.7	1455.7	240.67
159	3773.5	2981.3	1460.5	245.45
162	3784.5	2989.3	1476.9	245.74

## Sheet: Fig.1d
Fig 1d
Rate of trans cleavage by LwaCas13a-crRNA-tgRNA with different concentrations of the FQ reporter
[FQ reporter] (μM)		Slope (Δl/s)	trans cleavage rate (1/s)
2	Run1	7.7593	20.9015
	Run2	8.377	22.5655
	Run3	8.6409	23.2763
	Average	8.25907	22.2478
	SD	0.369446	0.995192
5	Run1	24.045	64.771
	Run2	23.265	62.6699
	Run3	24.034	64.7414
	Run4	17.455	47.0192
	Run5	19.121	51.507
	Average	21.584	58.1417
	SD	2.7568	7.42611
10	Run1	41.137	110.812
	Run2	37.205	100.221
	Run3	36.055	97.1228
	Average	38.1323	102.719
	SD	2.17587	5.86124

## Sheet: Fig.1f
Fig 1f
Histograms of mean intensity values in each chamber
	Intensity
Chamber	30 pM tgRNA	3 pM tgRNA	0.3 pM tgRNA	0 pM tgRNA
1	3643.01	3675.01	3639.8	2779.79
2	3635.81	3674.85	3635.8	2669.01
3	3634.25	3650.89	3592.8	2565.43
4	3633.77	3650.89	3561.8	2546.96
5	3633.54	3647.13	3552.7	2247.55
6	3631.81	3643.05	3539.3	2125.39
7	3628.5	3642	3526.8	2053.65
8	3628.06	3634.11	3525.7	2011.44
9	3627.1	3633.98	3525.2	2002.95
10	3626.29	3632.21	3519.5	1978.81
11	3624.87	3629.59	3516.6	1935.63
12	3624.36	3628.03	3510.9	1831.01
13	3624.36	3627.16	3510.7	1789.8
14	3623.98	3626.07	3510.3	1748.02
15	3623.16	3623.67	3509.5	1747.16
16	3622.2	3622.78	3508	1735.86
17	3622.18	3621.2	3506	1625.5
18	3621.55	3621.05	3505.8	1614.08
19	3620.45	3617.22	3498.8	1588.81
20	3619.51	3615.89	3494.4	1555.87
21	3619.43	3614.81	3491.4	1469.86
22	3619.41	3614.18	3488.5	1443.45
23	3618.97	3613.66	3487.4	1426.8
24	3618.91	3613.57	3485.8	1398.64
25	3618.78	3612.95	3479.4	1371.85
26	3618.03	3612.75	3478	1365.92
27	3617.44	3612.54	3469.1	1324.69
28	3617.43	3611.67	3461.2	1321.43
29	3617.18	3610.46	3450.9	1281.61
30	3616.98	3610.02	3450.6	1272.94
31	3616.94	3609.49	3444.9	1263.04
32	3616.4	3609.11	3444.7	1250.35
33	3616.27	3609.09	3444.7	1228.21
34	3616.21	3607.88	3442.8	1197.4
35	3616.2	3607.69	3442.1	1190.81
36	3615.97	3606.85	3437	1189.38
37	3615.72	3606.46	3429	1157.39
38	3615.69	3605.02	3429	1147.7
39	3615.66	3604.28	3427.7	1132.58
40	3615.17	3604.21	3425.9	1123.99
41	3614.91	3603.81	3425.9	1079.76
42	3614.41	3603.64	3422.5	1069.78
43	3614.4	3602.49	3415.6	1053.7
44	3614.37	3601.7	3414.8	1052.05
45	3614.25	3601.66	3414.3	1030.57
46	3613.77	3601.32	3413.6	1029.89
47	3613.61	3600.83	3412.8	1019.47
48	3613.22	3600.6	3410.7	1014.77
49	3613.15	3600.06	3408.5	1014.46
50	3613.15	3599.42	3403.1	1005.77
51	3612.94	3598.98	3401.2	1001.52
52	3612.9	3598.51	3400.7	991.847
53	3612.76	3598.24	3399.1	988.002
54	3612.71	3598.17	3397.2	972.034
55	3612.51	3597.81	3396.6	959.083
56	3612.31	3597.79	3395.3	957.375
57	3612.2	3597.27	3394.7	954.404
58	3612.06	3597.21	3393.7	953.567
59	3611.78	3596.01	3380.6	937.773
60	3610.93	3595.55	3375.8	936.471
61	3610.89	3595	3366.7	935.17
62	3610.85	3593.85	3366.1	931.748
63	3610.74	3593.63	3362.2	930.93
64	3610.74	3593.49	3358.4	925.148
65	3610.34	3593.19	3358.4	914.99
66	3610.26	3593.04	3358.1	894.375
67	3610.25	3592.18	3357.3	892.572
68	3610.01	3591.45	3354.1	878.662
69	3609.71	3590.76	3352	871.702
70	3609.65	3590.11	3349.4	859.393
71	3609.59	3589.85	3348.1	849.911
72	3609.56	3589.76	3347.9	843.62
73	3609.41	3589.64	3344.8	837.286
74	3609.41	3589.16	3344.2	830.545
75	3609.39	3588.55	3343.9	824.123
76	3609.36	3588.26	3342.9	802.172
77	3609.24	3588.23	3339.7	794.128
78	3609.23	3588.09	3337.3	793.018
79	3609.11	3587.79	3332.9	792.699
80	3608.9	3587.25	3324	786.663
81	3608.88	3587.17	3319.3	786.475
82	3608.72	3587.15	3318.8	786.27
83	3608.57	3586.6	3317.5	784.322
84	3608.4	3585.73	3315.8	782.511
85	3608.29	3585.56	3314.7	772.163
86	3608.28	3585.48	3313.8	771.957
87	3607.81	3585.2	3313.5	769.954
88	3607.7	3584.53	3294.8	757.815
89	3607.7	3584.3	3286.4	756.66
90	3607.56	3584.21	3285.2	753.044
91	3607.26	3583.7	3284.2	745.11
92	3607.02	3582.49	3283.3	735.219
93	3606.87	3581.88	3271	722.419
94	3606.79	3581.62	3270.4	714.616
95	3606.79	3581.56	3266.5	711.753
96	3606.76	3581.39	3252.6	709.199
97	3606.69	3581.12	3244.1	702.036
98	3606.32	3581.02	3240.5	700.939
99	3606.27	3581.01	3238.7	700.885
100	3606.26	3580.76	3234.9	695.307
101	3606	3579.99	3230.3	691.93
102	3605.8	3579.96	3225	677.848
103	3605.71	3579.95	3222.9	674.327
104	3605.66	3579.49	3221.7	665.63
105	3605.63	3579.13	3220	663.135
106	3605.61	3578.57	3218.9	659.781
107	3605.49	3578.52	3215.5	653.376
108	3605.49	3578.33	3213.4	649.769
109	3605.44	3578.11	3213.1	633.445
110	3605.27	3577.5	3211.2	622.643
111	3604.97	3576.12	3210.3	620.359
112	3604.9	3576.03	3209.5	618.828
113	3604.79	3575.84	3208.8	613.524
114	3604.68	3575.81	3207.1	610.585
115	3604.67	3575.81	3205.5	610.488
116	3604.64	3574.86	3187.9	608.886
117	3604.38	3574.27	3181.7	604.324
118	3604.38	3573.82	3181.3	599.944
119	3604.36	3573.39	3173.9	598.81
120	3604.29	3573.38	3168.4	596.378
121	3604.25	3572.62	3151.5	594.85
122	3604.13	3571.84	3149.6	593.259
123	3603.96	3571.7	3149.1	588.916
124	3603.95	3570.38	3148.5	585.152
125	3603.88	3570.01	3148.4	583.353
126	3603.84	3569.57	3134.2	581.237
127	3603.48	3568.87	3104.1	577.911
128	3603.47	3568.86	3100.4	573.97
129	3603.42	3568.58	3092.7	561.687
130	3603.41	3568.41	3081.2	559.887
131	3603.39	3567.94	3074.6	557.93
132	3603.39	3567.94	3059.8	557.601
133	3603.33	3567.56	3046.2	556.9
134	3603.25	3567.46	3045.9	554.094
135	3603.13	3567.46	3027.7	548.956
136	3603.11	3566.55	3004.8	548.303
137	3603.09	3566.18	3001.4	544.05
138	3602.89	3565.97	2999.4	539.141
139	3602.84	3564.92	2994	538.873
140	3602.8	3564.52	2982.9	535.49
141	3602.57	3564.45	2979.9	532.357
142	3602.47	3564.43	2970.1	521.195
143	3602.4	3564.18	2947.4	518.165
144	3602.3	3563.93	2931.7	512.022
145	3602.29	3563.78	2918.8	508.342
146	3602.17	3563.37	2900.9	507.391
147	3602.16	3563.32	2893.5	504.379
148	3601.98	3563.25	2883.5	500.079
149	3601.97	3563.24	2877.7	497.969
150	3601.9	3563.11	2876	495.928
151	3601.89	3562.93	2868.3	495.675
152	3601.83	3562.88	2867	493.66
153	3601.8	3562.09	2856	493.527
154	3601.79	3562.08	2849.2	493.229
155	3601.72	3562.06	2827.3	492.803
156	3601.68	3561.93	2809	491.491
157	3601.62	3561.82	2808.6	491.103
158	3601.61	3561.72	2808	486.606
159	3601.57	3561.59	2797	484.94
160	3601.36	3561.29	2773.1	483.87
161	3601.31	3561.2	2764	481.902
162	3601.29	3560.38	2750.8	478.923
163	3601.29	3559.8	2744.2	477.151
164	3601.25	3559.34	2737.2	470.567
165	3601.16	3559.18	2720.9	469.246
166	3601.07	3558.38	2716.7	467.347
167	3600.97	3557.99	2689.2	466.215
168	3600.9	3557.65	2686.3	465.962
169	3600.86	3557.35	2683.5	463.421
170	3600.74	3557.24	2677.9	462.816
171	3600.7	3557.04	2676.4	462.027
172	3600.69	3556.97	2639.6	461.681
173	3600.64	3556.58	2637.1	461.147
174	3600.51	3556.15	2613.1	455.414
175	3600.46	3556.14	2601.2	453.438
176	3600.43	3555.58	2599.8	450.593
177	3600.39	3554.84	2595.3	445.766
178	3600.35	3554.82	2593.5	445.702
179	3600.17	3554.78	2574	444.347
180	3600.16	3554.68	2537.7	444.153
181	3600.12	3554.64	2536.6	438.066
182	3600.03	3554.37	2515.4	437.403
183	3599.91	3553.97	2485.7	429.641
184	3599.79	3553.77	2477.3	428.204
185	3599.69	3553.56	2422.2	420.868
186	3599.41	3553.34	2403.3	419.095
187	3599.38	3552.95	2286	415.739
188	3599.27	3552.91	2270.5	415.331
189	3599.21	3552.76	2198.3	414.411
190	3599.18	3552.51	2145.2	414.168
191	3599.18	3552.11	2071.6	411.794
192	3599.09	3552.03	2036.2	405.831
193	3598.96	3551.92	1977.2	404.11
194	3598.93	3551.91	1967.6	403.913
195	3598.91	3551.61	1940	403.559
196	3598.89	3551.54	1929.1	402.473
197	3598.84	3551.31	1919.4	401.875
198	3598.73	3551.29	1862.1	400.315
199	3598.35	3550.62	1855.7	399.187
200	3598.24	3550.55	1842.2	396.452
201	3598.22	3549.97	1818.5	396.321
202	3598.07	3549.87	1804.7	394.94
203	3598.01	3549.81	1765.5	387.815
204	3597.96	3549.48	1734.3	383.983
205	3597.85	3549.41	1704.7	382.834
206	3597.79	3549.02	1696.1	382.734
207	3597.78	3548.57	1686.4	381.121
208	3597.71	3548.49	1658.5	380.108
209	3597.56	3548.47	1654.4	379.345
210	3597.54	3548.43	1638.8	375.966
211	3597.48	3548.31	1617	375.194
212	3597.48	3548.28	1534.4	374.245
213	3597.45	3548.26	1497.8	373.113
214	3597.28	3548	1496	372.472
215	3597.28	3547.75	1476.4	370.634
216	3597.16	3547.38	1437.4	369.634
217	3597.16	3547.33	1402.6	368.598
218	3597.09	3547.15	1396.6	368.512
219	3597.02	3547.05	1369	367.452
220	3596.9	3547.03	1358.3	362.232
221	3596.85	3546.91	1348.5	359.73
222	3596.84	3546.82	1345.8	358.041
223	3596.83	3546.65	1287.3	356.477
224	3596.78	3546.44	1283.7	355.093
225	3596.64	3546.24	1261.9	352.158
226	3596.56	3546.16	1241.6	351.572
227	3596.47	3546.12	1236.2	351.389
228	3596.39	3545.51	1227.4	350.829
229	3596.37	3545.19	1217.4	349.416
230	3596.22	3544.84	1212.2	345.844
231	3596.16	3544.83	1207.2	345.462
232	3596.14	3544.41	1204.2	344.787
233	3596.13	3544.37	1180.4	343.797
234	3596.04	3543.98	1163.1	343.578
235	3596.03	3543.94	1145	340.074
236	3596.01	3543.69	1144	339.566
237	3595.94	3543.51	1138	338.622
238	3595.89	3543.41	1132.5	337.077
239	3595.84	3543.37	1112.3	337.069
240	3595.79	3543.26	1081.8	336.01
241	3595.71	3543.23	1067.6	334.097
242	3595.65	3542.76	1065.1	331.707
243	3595.65	3542.71	1045.7	331.538
244	3595.6	3542.32	1015.9	329.378
245	3595.57	3541.49	1006.9	329.373
246	3595.51	3541.41	1002.4	328.83
247	3595.47	3541.34	989.22	328.332
248	3595.43	3540.71	969.04	327.398
249	3595.31	3540.61	966.64	326.745
250	3595.31	3540.45	923.91	323.538
251	3595.3	3539.6	898.16	321.726
252	3595.2	3539.51	897.7	320.577
253	3595.1	3538.76	894.64	317.776
254	3595	3538.68	888.95	313.21
255	3594.97	3538.02	862.11	309.257
256	3594.88	3537.64	851.33	308.76
257	3594.78	3537.63	846.87	308.688
258	3594.77	3537.26	843.55	308.292
259	3594.73	3537.17	821.35	308.206
260	3594.7	3537.15	820.15	307.997
261	3594.67	3536.97	810.77	307.619
262	3594.66	3536.81	795.97	306.998
263	3594.6	3536.54	790.99	305.799
264	3594.57	3536.43	789.12	305.592
265	3594.5	3536.16	788.77	305.496
266	3594.49	3536.16	771.98	305.426
267	3594.49	3535.36	768.14	302.783
268	3594.43	3535.26	765.4	301.65
269	3594.41	3535.25	746.44	301.38
270	3594.39	3535.1	741.97	301.105
271	3594.38	3535.04	735.82	300.891
272	3594.35	3534.91	720.18	300.736
273	3594.31	3534.85	719.22	300.385
274	3594.05	3534.17	712.4	299.14
275	3594.01	3534.15	712.08	298.9
276	3593.84	3534.11	707.78	298.644
277	3593.83	3533.84	699.57	296.611
278	3593.8	3533.51	698.41	296.15
279	3593.78	3533.43	693.42	293.658
280	3593.76	3533.34	689.28	293.616
281	3593.73	3533.33	688.65	291.744
282	3593.65	3533.29	672.55	290.107
283	3593.65	3532.84	667.04	288.981
284	3593.61	3532.63	666.78	288.19
285	3593.59	3532.1	659.5	285.959
286	3593.55	3531.97	653.4	284.487
287	3593.36	3531.94	650.52	283.057
288	3593.34	3530.27	643.14	281.346
289	3593.31	3529.98	641.55	280.423
290	3593.3	3529.63	640.09	279.725
291	3593.25	3529.58	636.91	279.225
292	3593.18	3529.5	635.41	276.044
293	3593.14	3529.2	634.45	275.679
294	3593.12	3528.88	627.44	275.451
295	3592.85	3528.53	625.36	274.23
296	3592.8	3528.41	625	273.447
297	3592.69	3528.28	624.85	273.375
298	3592.63	3528.16	619.59	272.024
299	3592.56	3528.1	616.48	271.332
300	3592.53	3527.8	606.02	270.42
301	3592.42	3526.8	596.74	269.605
302	3592.4	3526.76	590.67	268.253
303	3592.39	3526.68	585.12	267.738
304	3592.39	3526.67	579.91	266.873
305	3592.37	3526.28	579.6	266.701
306	3592.34	3526.17	575.07	266.41
307	3592.33	3525.85	569.05	265.859
308	3592.32	3525.64	568.67	265.092
309	3592.32	3525.63	563.82	264.63
310	3592.31	3525.56	563.53	262.765
311	3592.25	3525.36	557.43	262.708
312	3592.22	3525.35	555.22	261.174
313	3592.15	3525.26	554.8	258.561
314	3592.03	3524.44	554.5	258.368
315	3592	3524.44	554.46	257.541
316	3591.99	3523.84	546.03	256.134
317	3591.88	3523.83	543.76	255.354
318	3591.87	3523.63	542.2	253.789
319	3591.85	3523.4	538.34	253.338
320	3591.8	3523.19	535.64	252.316
321	3591.8	3523.18	532.57	251.743
322	3591.71	3522.55	521.66	251.67
323	3591.69	3522.45	519.3	250.999
324	3591.6	3522.31	517.01	249.859
325	3591.6	3522.14	516.61	249.437
326	3591.53	3521.73	510.42	248.165
327	3591.45	3521.28	503.88	245.157
328	3591.4	3521.08	490.66	244.424
329	3591.37	3521.08	490.39	244.184
330	3591.36	3520.87	487.04	242.868
331	3591.27	3520.78	486.26	241.654
332	3591.21	3520.66	481.89	239.351
333	3591.2	3520.1	478.42	238.944
334	3591.15	3519.97	474.66	238.573
335	3591.11	3519.93	474.4	238.564
336	3591.05	3519.71	463.04	237.89
337	3590.97	3519.35	461.3	237.611
338	3590.94	3518.66	461.1	236.139
339	3590.93	3518.63	460.09	235.997
340	3590.93	3518.6	454.56	233.257
341	3590.91	3518.17	454.07	233.191
342	3590.89	3518.14	451.21	233.056
343	3590.88	3518.05	448.84	232.241
344	3590.87	3518.04	448.54	231.519
345	3590.87	3517.68	447.17	231.049
346	3590.82	3517.43	446.63	230.772
347	3590.82	3517.28	445.39	229.745
348	3590.74	3516.97	444.85	229.438
349	3590.74	3516.68	443.82	229.101
350	3590.67	3516.67	442.59	228.917
351	3590.55	3516.16	442.38	228.834
352	3590.54	3515.67	439.66	226.694
353	3590.46	3515.52	437.62	226.027
354	3590.46	3515.42	437.29	225.504
355	3590.37	3515.02	436.26	225.308
356	3590.36	3514.75	432.37	224.685
357	3590.36	3514.62	428.57	224.346
358	3590.24	3514.43	425.12	223.934
359	3590.22	3513.57	414.64	222.26
360	3590.18	3513.54	413.44	221.287
361	3590.17	3513.42	413.06	221.184
362	3590.16	3513.11	411.91	219.283
363	3590.15	3512.85	407.62	218.845
364	3590.11	3511.49	406.48	218.548
365	3590.06	3511.3	403.63	218.32
366	3590.06	3510.72	401.67	217.857
367	3590.04	3510.64	401.04	217.117
368	3590.01	3510.23	400.78	216.786
369	3589.95	3508.91	399.56	216.317
370	3589.95	3508.38	393.33	215.208
371	3589.92	3508.18	392.38	214.834
372	3589.88	3507.7	388.12	214.822
373	3589.86	3507.48	387.71	214.557
374	3589.81	3507.47	383.25	212.75
375	3589.76	3507.32	378.12	212.649
376	3589.73	3506.53	376.78	212.647
377	3589.57	3506.51	375.05	212.514
378	3589.57	3506.44	371.8	212.122
379	3589.54	3506.39	371.01	210.139
380	3589.52	3506.37	368.25	209.651
381	3589.48	3506.05	368.02	208.81
382	3589.44	3505.77	367.93	208.521
383	3589.34	3505.41	366.77	208.286
384	3589.34	3505.05	365.21	207.777
385	3589.27	3504.96	358.13	207.335
386	3589.19	3504.9	356.42	207.149
387	3589.12	3504.74	356.31	207.011
388	3589.1	3504.71	356.2	206.736
389	3588.98	3504.68	356	206.472
390	3588.9	3503.56	354.15	206.002
391	3588.88	3503.47	351.83	205.999
392	3588.75	3502.89	351.76	203.804
393	3588.74	3501.97	350.47	203.788
394	3588.71	3501.61	348.74	203.467
395	3588.71	3501.59	348.15	203.279
396	3588.69	3501.18	347.97	202.677
397	3588.64	3501.09	346.75	202.558
398	3588.53	3500.76	343.56	201.677
399	3588.37	3500.71	340.76	201.503
400	3588.37	3500.62	339.82	201.312
401	3588.35	3500.54	339.26	200.652
402	3588.33	3500.34	335.08	199.98
403	3588.29	3499.9	333.28	199.683
404	3588.19	3499.8	332.27	198.546
405	3588.18	3499.75	330.51	198.524
406	3588.16	3499.65	329.9	198.155
407	3588.13	3499.63	329.14	197.986
408	3588.12	3499.19	325.31	196.663
409	3588	3498.5	322	196.542
410	3587.89	3498.44	318.76	195.358
411	3587.88	3498.31	317.81	192.982
412	3587.85	3498.14	315.9	192.662
413	3587.82	3498.03	315.81	192.564
414	3587.76	3498.03	314.44	192.099
415	3587.72	3497.85	312.7	192.079
416	3587.69	3496.86	312.64	191.811
417	3587.68	3496.86	312.54	190.979
418	3587.62	3496.3	312.23	190.112
419	3587.61	3496.13	312.22	189.625
420	3587.59	3495.64	311.13	189.298
421	3587.58	3495.1	309.88	188.348
422	3587.58	3495.04	309.56	188.193
423	3587.56	3494.48	307.78	187.996
424	3587.55	3493.77	306.07	187.714
425	3587.55	3493.72	304.28	187.396
426	3587.49	3493.1	304.13	185.24
427	3587.44	3492.4	301.16	185.19
428	3587.31	3492.36	301.08	184.133
429	3587.2	3491.44	300.1	182.514
430	3587.16	3490.91	296.9	182.248
431	3587.16	3490.18	296.1	181.464
432	3587.15	3489.61	293.99	181.056
433	3587.13	3489.49	293.26	180.735
434	3587.11	3489.41	291.64	180.277
435	3587.08	3489.19	288.19	179.141
436	3587.01	3488.95	287.25	178.962
437	3586.93	3488.34	286.78	178.333
438	3586.91	3488.29	286.52	178.295
439	3586.82	3488.2	286.05	177.667
440	3586.8	3487.82	285.32	177.496
441	3586.74	3487.7	283.43	177.476
442	3586.7	3487.64	283.38	175.929
443	3586.62	3487.43	283.31	175.905
444	3586.4	3487.32	282.6	175.519
445	3586.35	3486.77	281.19	175.497
446	3586.21	3486.68	280.39	174.834
447	3586.2	3486.59	279.89	174.634
448	3586.19	3486.55	279.15	173.568
449	3586.19	3486.42	275.09	173.522
450	3586.17	3486.38	275.03	173.075
451	3586.16	3486.27	274.26	172.897
452	3586.1	3485.4	273.66	172.801
453	3586.1	3485.37	272.91	172.421
454	3586.07	3484.42	272.43	172.03
455	3586.06	3484.26	271.43	171.774
456	3586.01	3483.97	270.46	171.28
457	3585.96	3483.61	270.14	170.67
458	3585.95	3483.38	268.72	169.374
459	3585.91	3483.34	265.95	169.109
460	3585.91	3482.76	263.94	168.332
461	3585.89	3482.66	263.89	168.044
462	3585.89	3482.66	263.85	167.933
463	3585.89	3482.3	262.96	167.897
464	3585.83	3481.83	261.92	167.228
465	3585.77	3481.72	261.48	167.188
466	3585.75	3481.56	261.25	167.133
467	3585.75	3481.48	261.2	167.034
468	3585.74	3481.07	260.6	166.636
469	3585.72	3480.62	258.96	164.699
470	3585.69	3479.41	258.75	164.647
471	3585.64	3479.37	256.53	164.646
472	3585.64	3479.21	255.42	163.464
473	3585.59	3477.61	254.91	163.404
474	3585.59	3477.34	254.78	163.058
475	3585.59	3476.7	253.99	162.724
476	3585.55	3476.69	253.16	162.708
477	3585.53	3476.35	251.94	162.159
478	3585.51	3476.29	251.93	161.819
479	3585.49	3476.27	249.66	161.707
480	3585.45	3475.85	248.64	161.389
481	3585.45	3475.56	247.38	161.231
482	3585.36	3475.21	247.07	161.047
483	3585.36	3474.68	246.45	160.358
484	3585.35	3474.2	246.16	160.298
485	3585.34	3473.37	245.47	159.565
486	3585.33	3473.32	245.07	159.431
487	3585.27	3473.08	242.63	159.28
488	3585.27	3472.96	241.46	158.89
489	3585.26	3472.78	239.92	158.793
490	3585.24	3471.97	239.56	157.794
491	3585.22	3471.96	238.9	157.247
492	3585.21	3471.72	238.31	157.071
493	3585.15	3471.28	236.78	157.068
494	3584.94	3470.95	233.56	156.925
495	3584.94	3470.89	232.56	156.722
496	3584.87	3470.55	232.29	156.09
497	3584.81	3470.27	231.09	155.955
498	3584.75	3469.99	230.9	155.113
499	3584.65	3469.84	230.37	154.598
500	3584.59	3469.41	230.34	154.059
501	3584.57	3468.39	230.24	152.828
502	3584.57	3468.36	229.13	152.563
503	3584.38	3468.16	228.21	152.239
504	3584.34	3467.76	228.03	152.123
505	3584.32	3467.33	227.87	151.609
506	3584.24	3466.74	226.77	151.301
507	3584.2	3466.72	225.59	151.071
508	3584.17	3466.33	225.31	151.067
509	3584.09	3466.14	224.7	150.239
510	3584.03	3465.75	223.99	150.217
511	3584.01	3465.73	223.48	149.524
512	3583.99	3465.42	223.27	148.859
513	3583.98	3465.08	223.24	148.473
514	3583.94	3464.82	217.4	148.473
515	3583.89	3464.27	216.87	147.913
516	3583.84	3464.15	215.91	147.044
517	3583.84	3463.97	215.41	146.767
518	3583.8	3463.96	215.22	146.677
519	3583.75	3463.91	214.86	146.512
520	3583.75	3463.48	212.68	146.437
521	3583.71	3463.32	212.17	146.16
522	3583.67	3463.21	211.06	146.051
523	3583.66	3462.96	210.09	144.235
524	3583.62	3461.99	209.29	144.145
525	3583.62	3461.95	208.42	143.905
526	3583.59	3461.73	206.53	143.759
527	3583.55	3460.72	206.13	143.362
528	3583.54	3460.56	204.02	143.327
529	3583.54	3459.76	203.78	143.165
530	3583.45	3459.19	201.8	142.649
531	3583.44	3458.85	201.52	142.546
532	3583.41	3458.64	200.16	142.496
533	3583.4	3458.36	199.85	142.419
534	3583.39	3458.19	199.41	142.065
535	3583.33	3457.8	199.4	141.814
536	3583.29	3457.11	199.16	141.394
537	3583.25	3457.08	196.89	141.289
538	3583.2	3456.95	196.87	140.919
539	3583.18	3456.92	196.81	140.902
540	3583.16	3456.82	196.32	140.491
541	3583.14	3456.58	195.38	139.89
542	3583.11	3456.42	193.95	139.866
543	3583.05	3455.89	193.75	139.856
544	3582.9	3455.32	192.56	139.796
545	3582.88	3454.78	192.15	139.739
546	3582.87	3454.45	191.14	138.817
547	3582.85	3454.45	190.93	138.322
548	3582.84	3454.43	190.8	138.223
549	3582.8	3454.32	190.48	138.107
550	3582.8	3453.46	190.45	138.057
551	3582.79	3453.04	190.34	137.272
552	3582.78	3452.79	188.41	135.785
553	3582.74	3451.16	187.41	135.659
554	3582.71	3450.83	186.76	135.175
555	3582.7	3450.77	186.35	134.496
556	3582.64	3450.52	186.12	134.38
557	3582.64	3450.33	185.79	134.093
558	3582.53	3449.88	185.3	132.694
559	3582.53	3449.03	185.29	132.677
560	3582.52	3448.58	185.13	132.599
561	3582.46	3448.41	184.72	132.064
562	3582.44	3448.14	184.32	131.951
563	3582.32	3446.68	183.8	131.905
564	3582.18	3446.65	183.19	130.79
565	3582.1	3446.6	181.31	130.432
566	3582.08	3446.43	178.16	130.002
567	3582.02	3446.18	178.06	129.47
568	3582.01	3446	176.56	129.255
569	3581.99	3445.75	175.79	129.05
570	3581.85	3445.74	175.6	129.037
571	3581.81	3445.5	174.64	128.584
572	3581.76	3445.31	171.62	128.361
573	3581.75	3444.86	171.3	128.223
574	3581.74	3444.75	171.17	128.08
575	3581.7	3444.69	170.76	128.003
576	3581.59	3444.43	170.76	127.976
577	3581.58	3444.37	170.37	127.941
578	3581.57	3443.82	167.85	127.892
579	3581.52	3443.3	167.42	127.297
580	3581.48	3443.25	166.88	127.289
581	3581.43	3442.77	166.68	127.059
582	3581.38	3442.31	166.65	126.892
583	3581.32	3442	166.53	125.665
584	3581.32	3441.95	165.66	125.142
585	3581.31	3440.42	165.59	125.039
586	3581.3	3440.2	165.27	125.024
587	3581.29	3440.05	164.62	124.541
588	3581.24	3439.05	164.15	124.416
589	3581.2	3439.04	162.95	124.321
590	3581.19	3438.97	162.7	124.185
591	3581.16	3438.61	162.65	123.722
592	3581.11	3438.28	161.81	123.71
593	3581.08	3437.25	161.46	123.664
594	3581.05	3437.07	161.4	123.369
595	3580.99	3435.93	161.25	123.227
596	3580.96	3435.66	160.03	123.041
597	3580.95	3435.51	159.8	122.994
598	3580.93	3434.81	159.56	122.953
599	3580.91	3433.84	158.78	122.782
600	3580.9	3433.79	158.49	122.726
601	3580.84	3433.38	158.05	122.574
602	3580.83	3433.19	157.3	122.295
603	3580.82	3432.49	156.93	121.969
604	3580.81	3430.49	156.35	121.931
605	3580.78	3428.9	155.43	121.834
606	3580.71	3428.16	154.79	121.754
607	3580.7	3427.74	154.63	121.6
608	3580.7	3427.1	154.33	121.551
609	3580.66	3427.09	154.31	121.13
610	3580.6	3426.86	154.12	120.988
611	3580.56	3426.71	153.25	120.972
612	3580.46	3426.11	153.24	120.702
613	3580.44	3425.13	152.93	120.599
614	3580.42	3424.46	152.24	120.446
615	3580.4	3424.4	152.12	120.445
616	3580.37	3424.06	151.83	120.202
617	3580.36	3421.69	151.83	120.043
618	3580.35	3421.64	151.31	119.796
619	3580.25	3421.43	150.76	119.505
620	3580.24	3420.7	150.73	119.107
621	3580.17	3420.07	149.05	118.992
622	3580.12	3419.93	148.57	118.86
623	3580.12	3419.77	148.57	118.749
624	3580.07	3418.81	148.03	118.433
625	3580.06	3418.58	146.73	118.081
626	3580.01	3418.44	146.43	117.772
627	3580	3417.08	146.43	117.494
628	3579.96	3417	146.4	117.343
629	3579.96	3416.76	146.31	116.865
630	3579.91	3416.74	146.23	116.601
631	3579.78	3416.56	146.16	116.369
632	3579.73	3415.42	145.68	116.075
633	3579.72	3415.39	144.9	116.034
634	3579.55	3414.88	144.74	115.763
635	3579.49	3414.76	144.57	115.726
636	3579.42	3414.63	144.42	115.461
637	3579.42	3414.43	144.33	115.221
638	3579.38	3414.29	143.67	114.934
639	3579.34	3412.31	143.52	114.923
640	3579.31	3412.22	143.52	114.689
641	3579.25	3409.9	143.09	114.627
642	3579.24	3409.58	142.7	114.462
643	3579.2	3409.56	142.35	113.836
644	3579.15	3409.5	141.99	113.822
645	3579.08	3409.29	141.54	113.627
646	3579.08	3408.55	141.5	113.605
647	3579.08	3407.88	141.5	113.566
648	3579.04	3407.83	141.39	113.427
649	3579.01	3405.61	141.12	113.373
650	3578.97	3404.66	140.76	113.325
651	3578.95	3404.57	139.56	113.322
652	3578.93	3404.49	139.55	113.262
653	3578.93	3403.91	138.71	113.205
654	3578.89	3403.36	137.99	112.824
655	3578.84	3403.28	137.79	112.739
656	3578.83	3402.87	137.53	112.643
657	3578.78	3401.82	137.51	112.545
658	3578.77	3401.76	137.17	112.517
659	3578.76	3400.74	136.5	112.112
660	3578.69	3400.56	135.91	111.773
661	3578.67	3400.11	135.37	111.714
662	3578.64	3399.88	135.01	111.707
663	3578.62	3399.72	134.38	111.588
664	3578.57	3399.57	133.93	111.477
665	3578.54	3394.51	133.57	111.296
666	3578.54	3393.54	133.32	111.273
667	3578.54	3393.37	132.97	111.257
668	3578.49	3392.79	132.91	111.054
669	3578.49	3392.28	132.51	111.049
670	3578.48	3391.36	132.4	110.664
671	3578.47	3390.84	132.23	110.627
672	3578.39	3389.87	132.05	110.415
673	3578.35	3389.61	131.29	110.242
674	3578.25	3388.68	131.02	110.061
675	3578.23	3386.38	130.98	109.993
676	3578.2	3384.97	130.91	109.826
677	3578.18	3383.78	130.89	109.785
678	3578.15	3382.22	130.88	109.647
679	3578.14	3381.64	130.62	109.524
680	3578.11	3379.49	130.6	109.259
681	3578.07	3379.02	130.36	109.049
682	3578.04	3378.28	130.34	108.962
683	3578.01	3377.43	130.14	108.807
684	3577.92	3377.27	129.8	108.651
685	3577.83	3377.24	129.8	108.481
686	3577.77	3377.15	129.64	108.319
687	3577.7	3376.84	129.16	108.277
688	3577.66	3375.53	129.16	107.876
689	3577.63	3374.25	128.76	107.36
690	3577.61	3372.28	128.73	107.214
691	3577.58	3371.49	128.7	107.103
692	3577.53	3370.86	128.46	107.052
693	3577.42	3367.08	128.19	107.045
694	3577.35	3366.92	128	106.931
695	3577.32	3365.49	127.98	106.89
696	3577.24	3365.41	127.89	106.834
697	3577.2	3364.27	127.26	106.803
698	3577.17	3363.42	126.74	106.768
699	3577.09	3362.2	126.54	106.749
700	3577.08	3362.18	126.08	106.398
701	3577	3361.96	126.03	106.266
702	3577	3361.74	125.45	106.153
703	3576.85	3361.1	125.44	106.026
704	3576.83	3360.36	125.37	105.984
705	3576.78	3359.6	125.32	105.942
706	3576.78	3359.49	125.09	105.858
707	3576.73	3359.41	124.61	105.459
708	3576.69	3358.39	124.49	104.849
709	3576.69	3358.37	124.43	104.829
710	3576.63	3358.21	123.98	104.507
711	3576.6	3357.95	123.61	104.402
712	3576.59	3357.61	123.22	104.347
713	3576.59	3357.53	122.97	104.199
714	3576.56	3357.26	122.9	104.13
715	3576.55	3356.18	122.37	103.888
716	3576.53	3355.6	121.81	103.855
717	3576.53	3355.21	121.69	103.738
718	3576.52	3354.86	121.39	103.58
719	3576.49	3353.3	121.32	103.457
720	3576.48	3353.12	121.11	103.401
721	3576.38	3352.22	121	103.376
722	3576.36	3351.72	120.55	103.343
723	3576.32	3351.39	120.21	103.256
724	3576.28	3349.79	119.94	102.681
725	3576.2	3349.21	119.23	102.634
726	3576.17	3349.05	118.64	102.49
727	3576.09	3349.01	118.61	102.455
728	3576.08	3348.5	118.38	102.225
729	3576.07	3348.46	117.86	101.818
730	3576.05	3348.36	117.72	101.715
731	3575.96	3346.59	117.62	101.113
732	3575.94	3346.43	116.86	101.108
733	3575.94	3346.37	116.71	101.064
734	3575.91	3346.34	116.69	101.041
735	3575.89	3345.95	116.59	100.97
736	3575.89	3344.25	116.1	100.787
737	3575.81	3343.82	115.51	100.599
738	3575.78	3343.7	115.4	100.543
739	3575.77	3343.2	115.22	100.495
740	3575.76	3342.76	115.01	100.335
741	3575.75	3341.88	114.63	100.223
742	3575.7	3340.76	114.27	100.112
743	3575.69	3339.87	114.15	100.106
744	3575.69	3339.21	114.12	100.086
745	3575.67	3336.52	113.45	100.014
746	3575.65	3335.32	113.35	99.581
747	3575.63	3335.01	112.78	98.962
748	3575.61	3334.7	112.77	98.927
749	3575.55	3334.41	112.62	98.756
750	3575.55	3333.73	112.32	98.708
751	3575.53	3331.96	111.54	98.594
752	3575.5	3331.53	111.51	98.516
753	3575.35	3331.26	110.96	98.49
754	3575.32	3329.52	110.54	98.456
755	3575.3	3329.49	110.47	98.377
756	3575.27	3328.8	110.24	98.326
757	3575.25	3328.31	109.72	98.259
758	3575.23	3327.57	109.59	98.153
759	3575.21	3327.26	108.8	98.087
760	3575.21	3322.74	108.67	98.063
761	3575.18	3319.55	108.56	97.941
762	3575.14	3318.24	108.43	97.871
763	3575.13	3317.89	108.38	97.871
764	3575.13	3317.85	108.02	97.716
765	3575.11	3316.49	106.65	97.648
766	3575.11	3316.35	106.5	97.442
767	3575.1	3316.25	106.47	97.432
768	3575.1	3316.2	106.18	97.218
769	3575.07	3314.01	106.08	97.212
770	3575.06	3313.93	105.91	97.201
771	3574.99	3313.68	105.81	97.133
772	3574.98	3310.95	105.45	97.002
773	3574.97	3308.31	105.44	96.257
774	3574.95	3308.18	105.06	96.24
775	3574.91	3307.05	104.86	96.142
776	3574.81	3306.87	104.76	96.099
777	3574.79	3306.62	104.63	95.951
778	3574.76	3303.39	104.51	95.888
779	3574.75	3303.2	104.27	95.851
780	3574.71	3301.32	104.02	95.702
781	3574.64	3301.3	103.94	95.532
782	3574.55	3299.99	103.86	95.418
783	3574.5	3298.48	103.84	95.36
784	3574.5	3298.24	103.49	95.17
785	3574.4	3298.05	103.28	95.064
786	3574.39	3297.39	103.18	94.838
787	3574.35	3297.34	103.16	94.805
788	3574.35	3297.08	103.09	94.776
789	3574.31	3297.03	103.07	94.598
790	3574.26	3296.87	103.06	94.55
791	3574.2	3296.71	102.92	94.486
792	3574.15	3295.33	102.66	94.402
793	3574.14	3295.03	102.54	94.322
794	3574.1	3292.61	102.5	94.278
795	3574.08	3291.71	102.37	94.227
796	3574.06	3290.75	102.31	94.193
797	3574.03	3289.72	101.9	94.173
798	3574.02	3289.02	101.82	94.152
799	3574.01	3284.69	101.79	94.115
800	3573.98	3284.55	101.76	93.834
801	3573.94	3283.38	101.71	93.752
802	3573.92	3283.2	101.54	93.732
803	3573.91	3282.68	101.07	93.723
804	3573.88	3280.77	101.04	93.683
805	3573.87	3274.87	100.85	93.658
806	3573.86	3273.97	100.8	93.656
807	3573.86	3273.93	100.44	93.613
808	3573.84	3273.67	100.15	93.517
809	3573.82	3270.51	99.962	93.345
810	3573.8	3270.05	99.764	93.238
811	3573.74	3269.6	99.521	93.197
812	3573.73	3269.32	99.336	93.133
813	3573.73	3268.62	99.179	93.096
814	3573.68	3268.45	99.126	93.066
815	3573.67	3266.69	99.09	93.028
816	3573.61	3266.63	99.02	92.949
817	3573.55	3265.87	98.492	92.87
818	3573.53	3264.86	97.507	92.745
819	3573.51	3264.2	97.493	92.649
820	3573.48	3264.18	97.416	92.596
821	3573.48	3263.42	97.319	92.468
822	3573.37	3262.63	97.23	92.43
823	3573.34	3261.88	97.224	92.27
824	3573.28	3261.79	97.01	92.241
825	3573.23	3261.45	96.893	92.224
826	3573.23	3260.41	96.865	92.207
827	3573.2	3259.71	96.748	92.163
828	3573.18	3259.34	96.698	92.158
829	3573.18	3255.7	96.607	92.133
830	3573.15	3254.91	96.552	92.05
831	3573.14	3254.62	96.288	91.904
832	3573.09	3254.09	96.259	91.845
833	3573.09	3253.84	96.114	91.6
834	3573.04	3253.45	96.005	91.532
835	3573.03	3252.34	95.983	91.491
836	3573.02	3251.77	95.704	91.4
837	3573	3250.93	95.611	91.326
838	3572.96	3249.82	95.35	91.295
839	3572.91	3249.49	94.531	91.188
840	3572.84	3248.85	94.495	91.167
841	3572.84	3248.02	94.493	91.158
842	3572.74	3247.34	94.44	91.039
843	3572.66	3247.15	94.163	91.026
844	3572.65	3246.66	93.19	90.899
845	3572.64	3246.56	93.108	90.792
846	3572.58	3245.34	93.061	90.699
847	3572.57	3245.01	92.848	90.548
848	3572.5	3244.93	92.796	90.532
849	3572.42	3244.03	92.774	90.517
850	3572.35	3243.85	92.595	90.442
851	3572.34	3243.47	92.083	90.369
852	3572.31	3242.55	91.984	90.243
853	3572.3	3242.15	91.697	90.183
854	3572.27	3241.82	91.427	90.014
855	3572.25	3240.52	91.381	89.965
856	3572.24	3239.59	91.376	89.939
857	3572.22	3237.3	91.155	89.878
858	3572.2	3234.76	90.746	89.774
859	3572.19	3234.73	90.651	89.721
860	3572.18	3234.49	90.636	89.705
861	3572.12	3233.64	90.502	89.692
862	3572.03	3233.34	90.34	89.689
863	3572.03	3232.01	90.289	89.638
864	3572.01	3231.75	90.184	89.627
865	3572	3231.62	89.998	89.603
866	3571.99	3231.05	89.879	89.567
867	3571.99	3227.72	89.747	89.537
868	3571.96	3227.26	89.615	89.488
869	3571.93	3225.67	89.589	89.477
870	3571.82	3225.34	89.44	89.467
871	3571.8	3220.31	89.364	89.449
872	3571.79	3220.09	89.304	89.436
873	3571.78	3216.03	89.233	89.435
874	3571.76	3213.7	89.135	89.365
875	3571.75	3211.36	89.032	89.361
876	3571.74	3208.46	88.821	89.277
877	3571.7	3207.54	88.697	89.126
878	3571.68	3207.05	88.64	89.084
879	3571.64	3204.86	88.611	88.911
880	3571.58	3201.66	88.604	88.832
881	3571.55	3201.06	88.406	88.824
882	3571.52	3200.1	88.352	88.593
883	3571.47	3197.75	88.266	88.571
884	3571.45	3197.07	88.204	88.531
885	3571.45	3197.03	88.175	88.211
886	3571.43	3196.21	88.164	88.103
887	3571.41	3194.04	88.087	88.101
888	3571.41	3193.57	87.959	88.028
889	3571.4	3190.68	87.909	87.846
890	3571.33	3190.31	87.898	87.787
891	3571.27	3188.22	87.892	87.718
892	3571.27	3187.14	87.791	87.669
893	3571.17	3186.74	87.336	87.655
894	3571.17	3184.13	87.325	87.651
895	3571.07	3183.25	87.306	87.627
896	3571.05	3183.08	87.089	87.595
897	3571.04	3183.04	87.004	87.223
898	3570.94	3182.35	86.957	87.215
899	3570.91	3181.55	86.903	87.206
900	3570.91	3180.24	86.498	87.156
901	3570.87	3179.88	86.433	87.09
902	3570.81	3179.02	86.203	86.872
903	3570.77	3177.85	86.024	86.839
904	3570.77	3176.94	85.751	86.81
905	3570.74	3174.76	85.665	86.794
906	3570.72	3174.1	85.648	86.78
907	3570.66	3174.07	85.442	86.557
908	3570.64	3172.93	85.302	86.533
909	3570.54	3168.12	85.016	86.501
910	3570.48	3167.45	84.953	86.496
911	3570.45	3167.11	84.834	86.463
912	3570.45	3166.18	84.401	86.427
913	3570.41	3166.03	84.369	86.421
914	3570.41	3163.61	84.364	86.408
915	3570.36	3163.17	84.333	86.406
916	3570.32	3160.84	84.31	86.285
917	3570.28	3157.28	84.166	86.284
918	3570.27	3154.87	83.841	86.264
919	3570.19	3153.73	83.78	86.254
920	3570.17	3153.11	83.779	86.161
921	3570.11	3149.16	83.749	86.131
922	3570.11	3148.97	83.681	85.98
923	3570.09	3148.81	83.53	85.754
924	3570.08	3148.39	83.431	85.71
925	3570.07	3148.07	83.423	85.667
926	3570.05	3147.07	83.225	85.64
927	3570.02	3146.6	82.977	85.54
928	3569.99	3146.24	82.806	85.496
929	3569.83	3142.09	82.806	85.451
930	3569.78	3142.06	82.708	85.417
931	3569.78	3138.8	82.632	85.369
932	3569.76	3138.59	82.594	85.336
933	3569.76	3136.08	82.577	85.327
934	3569.72	3135.78	82.395	85.271
935	3569.7	3132.21	82.293	85.239
936	3569.68	3130.31	81.626	85.21
937	3569.67	3129.84	81.549	85.178
938	3569.66	3129.38	81.417	85.178
939	3569.65	3126.99	81.295	85.146
940	3569.57	3125.21	81.236	85.067
941	3569.53	3124.86	81.21	85.002
942	3569.52	3124.26	81.091	84.897
943	3569.49	3119.01	81.004	84.834
944	3569.49	3117.31	80.963	84.831
945	3569.45	3116.38	80.795	84.759
946	3569.43	3115.38	80.759	84.723
947	3569.38	3113.39	80.493	84.69
948	3569.34	3113.02	80.419	84.688
949	3569.32	3109.65	80.349	84.591
950	3569.31	3108.02	80.337	84.389
951	3569.22	3107.68	79.972	84.386
952	3569.22	3107.62	79.807	84.366
953	3569.15	3106.25	79.781	84.305
954	3569.1	3104.06	79.681	84.303
955	3569.1	3098.63	79.655	84.294
956	3569.03	3098.33	79.536	84.284
957	3569.03	3097.86	79.516	84.263
958	3569	3096.96	79.435	84.261
959	3568.96	3096.71	79.274	84.248
960	3568.94	3096.04	79.274	84.237
961	3568.91	3095.85	79.267	84.227
962	3568.87	3094.74	79.209	84.161
963	3568.79	3094.3	79.016	84.155
964	3568.78	3093.36	78.903	84.149
965	3568.77	3091.93	78.646	84.11
966	3568.71	3089.65	78.425	84.047
967	3568.7	3089.28	78.313	83.983
968	3568.66	3082.37	78.282	83.961
969	3568.6	3081.09	78.149	83.956
970	3568.57	3080.93	78.033	83.943
971	3568.53	3080.59	77.94	83.909
972	3568.53	3079.65	77.929	83.893
973	3568.49	3077.67	77.919	83.854
974	3568.49	3074.26	77.754	83.808
975	3568.47	3069.32	77.677	83.79
976	3568.45	3067.98	77.446	83.77
977	3568.43	3067.86	77.37	83.672
978	3568.42	3066.84	77.345	83.56
979	3568.39	3065.36	77.287	83.535
980	3568.33	3064.99	77.275	83.527
981	3568.31	3064.27	77.027	83.483
982	3568.31	3063.27	76.916	83.415
983	3568.27	3058.17	76.73	83.386
984	3568.25	3057.04	76.68	83.302
985	3568.24	3056.11	76.656	83.285
986	3568.24	3053	76.534	83.27
987	3568.17	3052.69	76.466	83.266
988	3568.16	3052.67	76.405	83.261
989	3568.12	3050.91	76.055	83.248
990	3568.11	3050.24	75.92	83.198
991	3568.01	3045.89	75.877	83.19
992	3567.98	3044.19	75.674	83.132
993	3567.91	3044.15	75.666	83.127
994	3567.9	3043.7	75.636	83.109
995	3567.88	3042.59	75.612	82.964
996	3567.84	3042.52	75.392	82.934
997	3567.8	3042.06	75.289	82.852
998	3567.71	3040.79	75.158	82.852
999	3567.67	3039.3	75.158	82.812
1000	3567.61	3038.77	74.896	82.79
1001	3567.55	3036.75	74.866	82.786
1002	3567.55	3034.22	74.721	82.736
1003	3567.52	3033.41	74.575	82.684
1004	3567.47	3030.42	74.523	82.654
1005	3567.41	3028.94	74.443	82.643
1006	3567.41	3028.89	74.272	82.615
1007	3567.4	3027.39	74.265	82.565
1008	3567.37	3027.32	74.265	82.547
1009	3567.34	3026.85	74.182	82.524
1010	3567.31	3026.34	74.119	82.485
1011	3567.29	3023.69	73.953	82.485
1012	3567.29	3023.55	73.88	82.443
1013	3567.29	3023.36	73.653	82.296
1014	3567.26	3022.63	73.348	82.202
1015	3567.25	3021.67	73.329	82.193
1016	3567.23	3021.2	72.547	82.177
1017	3567.23	3020.84	72.497	82.165
1018	3567.22	3012.76	72.496	82.162
1019	3567.2	3012.31	72.412	82.162
1020	3567.16	3006.82	72.351	82.142
1021	3567.13	3006.78	72.246	82.122
1022	3567.12	3006.02	72.188	82.113
1023	3567.09	3005.19	72.164	82.075
1024	3567.08	3003.87	72.137	82.073
1025	3567.07	3003.22	72.109	82.071
1026	3567.03	3003.11	71.89	81.994
1027	3567.01	3001.86	71.889	81.884
1028	3566.98	3000.9	71.763	81.869
1029	3566.97	2992.96	71.615	81.848
1030	3566.96	2990.41	71.552	81.818
1031	3566.9	2987.76	71.503	81.733
1032	3566.89	2986.07	71.345	81.73
1033	3566.84	2983.91	71.328	81.702
1034	3566.83	2983.78	71.03	81.684
1035	3566.79	2983.74	70.879	81.68
1036	3566.78	2981.87	70.847	81.601
1037	3566.75	2980.57	70.809	81.586
1038	3566.72	2980.43	70.773	81.536
1039	3566.72	2979.81	70.761	81.526
1040	3566.68	2978.45	70.726	81.508
1041	3566.67	2978.43	70.715	81.418
1042	3566.65	2977.82	70.482	81.414
1043	3566.59	2977.48	70.297	81.41
1044	3566.56	2970.73	69.862	81.35
1045	3566.55	2967.51	69.758	81.32
1046	3566.52	2962.32	69.69	81.29
1047	3566.45	2961.46	69.628	81.255
1048	3566.44	2960.42	69.559	81.255
1049	3566.4	2959.09	69.244	81.212
1050	3566.33	2958.44	69.204	81.197
1051	3566.3	2958.43	69.152	81.16
1052	3566.25	2951.43	69.092	81.14
1053	3566.23	2950.64	69.052	81.131
1054	3566.08	2946.21	68.949	81.119
1055	3566.01	2944.7	68.805	81.118
1056	3565.98	2944.59	68.725	81.118
1057	3565.92	2944.48	68.662	81.11
1058	3565.91	2944.11	68.464	81.09
1059	3565.89	2937.71	68.192	81.079
1060	3565.82	2937.43	67.981	80.987
1061	3565.79	2935.51	67.942	80.975
1062	3565.72	2934.49	67.654	80.955
1063	3565.71	2933.22	67.474	80.936
1064	3565.68	2932.5	67.252	80.879
1065	3565.67	2930.32	67.235	80.869
1066	3565.66	2927.38	67.23	80.842
1067	3565.65	2920.85	67.22	80.841
1068	3565.65	2919.63	67.189	80.789
1069	3565.64	2918.39	67.126	80.706
1070	3565.57	2917.16	67.126	80.705
1071	3565.45	2914.1	66.992	80.696
1072	3565.44	2912.97	66.948	80.687
1073	3565.43	2912.01	66.902	80.625
1074	3565.43	2910.77	66.881	80.611
1075	3565.35	2907.77	66.832	80.61
1076	3565.35	2904.01	66.774	80.61
1077	3565.33	2902.52	66.584	80.598
1078	3565.33	2902.22	66.581	80.562
1079	3565.32	2900.68	66.579	80.554
1080	3565.28	2900.59	66.566	80.531
1081	3565.23	2896.55	66.474	80.527
1082	3565.21	2890.93	66.473	80.486
1083	3565.21	2889.82	66.468	80.444
1084	3565.21	2889.25	66.39	80.437
1085	3565.21	2883.33	66.339	80.369
1086	3565.05	2880.75	66.222	80.359
1087	3565	2879.95	66.209	80.344
1088	3565	2878.52	66.207	80.337
1089	3564.86	2877.22	66.146	80.335
1090	3564.84	2873.6	66.115	80.324
1091	3564.8	2869.13	65.99	80.246
1092	3564.79	2867.72	65.801	80.231
1093	3564.76	2867.29	65.779	80.225
1094	3564.75	2866.88	65.732	80.209
1095	3564.7	2865.76	65.642	80.152
1096	3564.64	2865.68	65.633	80.088
1097	3564.62	2865.61	65.609	80.043
1098	3564.61	2863.35	65.525	80.037
1099	3564.61	2854.91	65.503	79.992
1100	3564.61	2850.61	65.489	79.961
1101	3564.56	2846.94	65.273	79.936
1102	3564.56	2845.79	65.236	79.932
1103	3564.53	2845.49	65.197	79.929
1104	3564.51	2844.11	65.179	79.886
1105	3564.42	2842.35	65.171	79.861
1106	3564.35	2832.42	65.048	79.844
1107	3564.3	2831.48	65.013	79.814
1108	3564.3	2829.1	64.974	79.805
1109	3564.25	2829.07	64.91	79.796
1110	3564.22	2828.31	64.865	79.787
1111	3564.2	2827.91	64.861	79.751
1112	3564.19	2823.59	64.828	79.739
1113	3564.18	2823.17	64.828	79.737
1114	3564.18	2821.24	64.802	79.698
1115	3564.14	2819.66	64.788	79.687
1116	3564.1	2818.85	64.782	79.683
1117	3564.08	2814.85	64.76	79.628
1118	3564.04	2809.88	64.651	79.606
1119	3564	2809.62	64.641	79.558
1120	3563.97	2805.68	64.615	79.555
1121	3563.92	2804.93	64.599	79.554
1122	3563.91	2804.9	64.516	79.477
1123	3563.91	2798.64	64.509	79.413
1124	3563.9	2795.15	64.34	79.409
1125	3563.88	2794.01	64.31	79.396
1126	3563.79	2789.6	64.196	79.375
1127	3563.76	2788.95	63.957	79.369
1128	3563.74	2787.64	63.868	79.322
1129	3563.73	2785.82	63.799	79.291
1130	3563.72	2784.14	63.786	79.274
1131	3563.72	2777.81	63.52	79.267
1132	3563.69	2775.2	63.498	79.239
1133	3563.67	2774.26	63.393	79.225
1134	3563.66	2771.84	63.312	79.154
1135	3563.66	2768.19	63.227	79.142
1136	3563.61	2765.41	63.21	79.133
1137	3563.52	2765.07	63.174	79.124
1138	3563.52	2762.86	63.154	79.059
1139	3563.48	2759.27	63.095	79.051
1140	3563.44	2755.11	62.978	79.012
1141	3563.35	2754.83	62.967	79.002
1142	3563.31	2751.41	62.92	78.968
1143	3563.3	2749.76	62.915	78.958
1144	3563.3	2748.82	62.825	78.957
1145	3563.27	2747.58	62.799	78.935
1146	3563.19	2747.31	62.797	78.93
1147	3563.18	2744.97	62.734	78.889
1148	3563.14	2744.45	62.686	78.886
1149	3563.05	2744.39	62.684	78.874
1150	3563.02	2741.81	62.65	78.853
1151	3563.02	2741.65	62.603	78.789
1152	3562.99	2737.9	62.49	78.696
1153	3562.98	2737.86	62.445	78.683
1154	3562.9	2733.09	62.393	78.618
1155	3562.87	2731.79	62.296	78.598
1156	3562.82	2730.78	62.239	78.557
1157	3562.8	2729.72	62.223	78.536
1158	3562.79	2729.34	62.221	78.527
1159	3562.79	2728	62.22	78.521
1160	3562.7	2727.61	62.181	78.518
1161	3562.67	2726.8	62.175	78.512
1162	3562.64	2726.65	62.121	78.505
1163	3562.64	2726.32	62.107	78.486
1164	3562.57	2726.16	62.07	78.481
1165	3562.56	2720.66	62.049	78.479
1166	3562.54	2719.76	62.037	78.452
1167	3562.49	2718.83	61.988	78.44
1168	3562.37	2713.1	61.987	78.382
1169	3562.35	2712.45	61.938	78.348
1170	3562.32	2710.6	61.903	78.335
1171	3562.31	2710.25	61.845	78.325
1172	3562.28	2707.86	61.654	78.321
1173	3562.28	2705.18	61.504	78.302
1174	3562.26	2699.88	61.434	78.299
1175	3562.15	2699.85	61.416	78.255
1176	3562.1	2698.2	61.395	78.236
1177	3562.04	2698.01	61.355	78.217
1178	3562	2689.54	61.342	78.205
1179	3561.98	2688.57	61.284	78.201
1180	3561.98	2688.2	61.109	78.183
1181	3561.97	2687.68	61.085	78.169
1182	3561.96	2687.4	61.082	78.161
1183	3561.96	2685.28	61.069	78.158
1184	3561.92	2682.19	60.955	78.089
1185	3561.91	2677.29	60.769	78.051
1186	3561.85	2673.96	60.75	78.029
1187	3561.78	2672.06	60.654	78.01
1188	3561.7	2671.16	60.577	77.961
1189	3561.69	2670.78	60.467	77.956
1190	3561.69	2660.71	60.359	77.901
1191	3561.67	2660.23	60.357	77.893
1192	3561.64	2657.48	60.289	77.884
1193	3561.64	2650.53	60.268	77.837
1194	3561.63	2646.73	60.237	77.826
1195	3561.59	2646.57	60.223	77.805
1196	3561.56	2645.76	60.195	77.792
1197	3561.51	2644.69	60.178	77.784
1198	3561.4	2643.26	60.177	77.739
1199	3561.3	2641.02	60.026	77.72
1200	3561.27	2640.89	60.021	77.718
1201	3561.21	2639.78	59.941	77.673
1202	3561.21	2637.28	59.915	77.673
1203	3561.2	2636.8	59.887	77.618
1204	3561.13	2634.43	59.82	77.557
1205	3561.13	2629.65	59.758	77.545
1206	3561.11	2626.31	59.731	77.514
1207	3561.08	2624.5	59.699	77.503
1208	3561.06	2621.75	59.496	77.479
1209	3560.95	2604.02	59.487	77.475
1210	3560.86	2601.08	59.27	77.466
1211	3560.85	2597.09	59.247	77.446
1212	3560.84	2595.28	59.22	77.437
1213	3560.84	2591.34	59.02	77.431
1214	3560.83	2590.72	58.989	77.38
1215	3560.82	2589.8	58.946	77.333
1216	3560.74	2586.72	58.907	77.242
1217	3560.72	2579.22	58.883	77.223
1218	3560.72	2578.85	58.882	77.205
1219	3560.66	2575.24	58.851	77.2
1220	3560.55	2574.88	58.808	77.197
1221	3560.53	2574.01	58.807	77.184
1222	3560.44	2570.82	58.705	77.18
1223	3560.43	2569.39	58.65	77.166
1224	3560.35	2565.9	58.6	77.165
1225	3560.29	2565.17	58.541	77.145
1226	3560.26	2565.15	58.534	77.133
1227	3560.21	2562.57	58.393	77.117
1228	3560.18	2553.21	58.373	77.096
1229	3560.11	2550.81	58.262	77.09
1230	3560.1	2550.8	58.249	77.083
1231	3560.07	2543.82	58.237	77.045
1232	3560.04	2543.02	58.212	77.026
1233	3560.02	2542.94	58.202	77.018
1234	3559.99	2542.43	58.188	76.972
1235	3559.98	2538.16	58.162	76.96
1236	3559.97	2535.11	58.114	76.941
1237	3559.96	2531.73	58.111	76.936
1238	3559.95	2526.96	58.106	76.906
1239	3559.9	2521.76	58.095	76.901
1240	3559.89	2517.85	58.063	76.897
1241	3559.8	2509.83	58.052	76.895
1242	3559.72	2506.03	58.043	76.889
1243	3559.72	2501.29	58.034	76.874
1244	3559.71	2500.03	57.975	76.872
1245	3559.68	2498.18	57.969	76.864
1246	3559.61	2495.24	57.966	76.853
1247	3559.59	2494.45	57.865	76.851
1248	3559.57	2480.01	57.759	76.842
1249	3559.55	2478.29	57.748	76.807
1250	3559.53	2477.46	57.74	76.806
1251	3559.52	2475.29	57.673	76.798
1252	3559.45	2471.88	57.607	76.792
1253	3559.45	2471.12	57.599	76.789
1254	3559.43	2470.21	57.55	76.786
1255	3559.39	2466.49	57.525	76.766
1256	3559.37	2465.99	57.485	76.765
1257	3559.37	2464.54	57.441	76.723
1258	3559.29	2463.68	57.371	76.71
1259	3559.29	2460.2	57.313	76.684
1260	3559.29	2453.84	57.292	76.67
1261	3559.27	2453.25	57.229	76.637
1262	3559.25	2452.36	57.203	76.635
1263	3559.2	2452.1	57.18	76.622
1264	3559.17	2439.43	57.108	76.622
1265	3559.14	2432.1	57.071	76.613
1266	3559.08	2431.73	57.018	76.599
1267	3558.96	2419.96	56.98	76.583
1268	3558.96	2412.62	56.971	76.583
1269	3558.9	2410.76	56.959	76.578
1270	3558.87	2407.8	56.949	76.556
1271	3558.84	2398.07	56.949	76.548
1272	3558.84	2397.73	56.919	76.54
1273	3558.79	2397.48	56.907	76.534
1274	3558.78	2394.6	56.882	76.474
1275	3558.74	2385.85	56.872	76.453
1276	3558.57	2371.77	56.835	76.449
1277	3558.53	2369.34	56.745	76.389
1278	3558.51	2366.05	56.71	76.372
1279	3558.46	2364.44	56.694	76.357
1280	3558.43	2360.34	56.674	76.33
1281	3558.42	2350.82	56.65	76.32
1282	3558.4	2349.84	56.605	76.279
1283	3558.21	2349.21	56.599	76.261
1284	3558.18	2343.78	56.584	76.247
1285	3558.17	2342.69	56.486	76.203
1286	3558.14	2335.44	56.464	76.179
1287	3558.13	2332.12	56.442	76.173
1288	3557.99	2330.3	56.44	76.142
1289	3557.97	2315.26	56.36	76.127
1290	3557.95	2314.21	56.34	76.108
1291	3557.9	2311.01	56.329	76.108
1292	3557.84	2307.71	56.293	76.098
1293	3557.84	2306.26	56.289	76.041
1294	3557.78	2301.64	56.262	75.969
1295	3557.78	2301.39	56.23	75.967
1296	3557.68	2298.73	56.198	75.966
1297	3557.62	2298.62	56.185	75.916
1298	3557.55	2294.64	56.179	75.899
1299	3557.51	2289.75	56.053	75.856
1300	3557.5	2286.75	56.036	75.81
1301	3557.49	2286.06	56.021	75.773
1302	3557.47	2279.16	56.013	75.735
1303	3557.43	2276.54	55.997	75.73
1304	3557.42	2274.8	55.939	75.72
1305	3557.4	2259.89	55.894	75.716
1306	3557.37	2259.17	55.881	75.686
1307	3557.36	2254.37	55.809	75.679
1308	3557.3	2253.23	55.804	75.675
1309	3557.29	2251.82	55.797	75.67
1310	3557.22	2246.07	55.775	75.646
1311	3557.22	2244.51	55.744	75.604
1312	3557.2	2241.14	55.707	75.589
1313	3557.19	2239.86	55.603	75.578
1314	3557.18	2232.19	55.594	75.557
1315	3557.16	2226.93	55.519	75.534
1316	3557.1	2225.79	55.467	75.519
1317	3557.05	2225.53	55.419	75.507
1318	3557.03	2223.41	55.384	75.49
1319	3556.96	2220.77	55.324	75.468
1320	3556.89	2218.99	55.28	75.453
1321	3556.89	2214.53	55.276	75.427
1322	3556.72	2213.67	55.259	75.398
1323	3556.66	2210.22	55.247	75.378
1324	3556.65	2206.41	55.241	75.366
1325	3556.61	2204.26	55.24	75.35
1326	3556.61	2202.18	55.209	75.334
1327	3556.58	2199.14	55.161	75.328
1328	3556.58	2198.14	55.111	75.326
1329	3556.55	2196.98	55.091	75.323
1330	3556.45	2187.34	55.015	75.315
1331	3556.41	2184.26	55.007	75.285
1332	3556.39	2180.59	54.973	75.264
1333	3556.37	2172.27	54.972	75.261
1334	3556.37	2163.68	54.947	75.256
1335	3556.35	2156.81	54.919	75.249
1336	3556.34	2148.83	54.901	75.233
1337	3556.34	2134.86	54.888	75.23
1338	3556.33	2123.57	54.83	75.201
1339	3556.31	2117.86	54.826	75.154
1340	3556.26	2112.09	54.776	75.127
1341	3556.26	2108.35	54.766	75.122
1342	3556.21	2097.45	54.764	75.118
1343	3556.2	2094.92	54.749	75.109
1344	3556.17	2091.79	54.747	75.106
1345	3556.15	2087.19	54.729	75.101
1346	3556.14	2073.93	54.72	75.096
1347	3556.11	2070.72	54.572	75.091
1348	3556.1	2054.59	54.568	75.091
1349	3556.06	2047.46	54.519	75.071
1350	3556.06	2045.33	54.478	75.018
1351	3556.03	2040.85	54.399	75
1352	3555.92	2039.47	54.346	74.992
1353	3555.91	2038.91	54.279	74.985
1354	3555.91	2029.11	54.257	74.97
1355	3555.91	2027.83	54.216	74.965
1356	3555.89	2013.04	54.208	74.96
1357	3555.86	2008.77	54.202	74.957
1358	3555.8	2004.74	54.186	74.939
1359	3555.78	2003.22	54.185	74.932
1360	3555.73	1997.35	54.184	74.929
1361	3555.72	1994.87	54.183	74.91
1362	3555.68	1991.12	54.148	74.9
1363	3555.65	1988.47	54.097	74.899
1364	3555.61	1985.65	54.08	74.863
1365	3555.5	1981.15	54.042	74.859
1366	3555.49	1981.13	54	74.852
1367	3555.49	1978.89	53.993	74.829
1368	3555.47	1977.75	53.984	74.807
1369	3555.46	1974.39	53.974	74.776
1370	3555.44	1969.66	53.963	74.755
1371	3555.44	1961.49	53.947	74.75
1372	3555.34	1961.38	53.917	74.719
1373	3555.31	1956.63	53.894	74.699
1374	3555.3	1955.14	53.844	74.693
1375	3555.3	1950.98	53.834	74.673
1376	3555.25	1949.34	53.806	74.672
1377	3555.21	1942.15	53.68	74.657
1378	3555.21	1936.65	53.626	74.644
1379	3555.17	1933.89	53.585	74.627
1380	3555.15	1914.25	53.567	74.583
1381	3555.12	1907	53.538	74.563
1382	3555.06	1906.37	53.523	74.517
1383	3555.05	1904.2	53.5	74.515
1384	3555.05	1899.53	53.47	74.509
1385	3555.04	1898.94	53.448	74.505
1386	3555.03	1876.65	53.409	74.5
1387	3555.01	1871.85	53.386	74.495
1388	3555	1871.4	53.376	74.49
1389	3554.94	1868.79	53.341	74.481
1390	3554.91	1867.04	53.308	74.473
1391	3554.89	1859.07	53.294	74.438
1392	3554.87	1856.33	53.288	74.427
1393	3554.84	1856.08	53.287	74.423
1394	3554.8	1852.01	53.279	74.387
1395	3554.8	1847.95	53.277	74.386
1396	3554.79	1845.82	53.256	74.376
1397	3554.76	1844.42	53.247	74.363
1398	3554.73	1839.76	53.193	74.357
1399	3554.72	1834.49	53.129	74.355
1400	3554.7	1827.18	53.097	74.346
1401	3554.69	1825.49	53.092	74.324
1402	3554.68	1822.06	53.053	74.305
1403	3554.66	1820.39	52.985	74.293
1404	3554.64	1818.8	52.981	74.288
1405	3554.64	1814.83	52.935	74.284
1406	3554.6	1810.74	52.905	74.265
1407	3554.56	1810.19	52.855	74.252
1408	3554.55	1800.98	52.822	74.247
1409	3554.54	1800.81	52.808	74.235
1410	3554.53	1787.57	52.798	74.201
1411	3554.5	1782.71	52.778	74.199
1412	3554.48	1768.61	52.774	74.164
1413	3554.47	1763.39	52.773	74.156
1414	3554.46	1763.09	52.768	73.999
1415	3554.41	1762.63	52.75	73.989
1416	3554.39	1761.33	52.747	73.957
1417	3554.36	1757.2	52.743	73.952
1418	3554.35	1755.41	52.74	73.937
1419	3554.35	1754.52	52.731	73.928
1420	3554.35	1753.65	52.699	73.928
1421	3554.33	1753.38	52.691	73.923
1422	3554.3	1747.65	52.679	73.888
1423	3554.26	1744.38	52.62	73.862
1424	3554.26	1744.29	52.61	73.857
1425	3554.22	1742.14	52.594	73.851
1426	3554.18	1733.7	52.589	73.839
1427	3554.18	1731.1	52.542	73.838
1428	3554.16	1729.26	52.537	73.838
1429	3554.12	1728.88	52.521	73.819
1430	3554.11	1728.33	52.488	73.806
1431	3554.11	1727.44	52.477	73.796
1432	3554.07	1726.51	52.476	73.778
1433	3554.05	1724.03	52.476	73.776
1434	3554.03	1723.17	52.454	73.727
1435	3553.98	1709.61	52.448	73.709
1436	3553.93	1707.44	52.366	73.693
1437	3553.93	1706.53	52.322	73.682
1438	3553.91	1684.67	52.313	73.649
1439	3553.88	1682.53	52.31	73.615
1440	3553.86	1679.62	52.19	73.607
1441	3553.82	1676.79	52.168	73.572
1442	3553.78	1675.94	52.122	73.572
1443	3553.78	1675.91	52.056	73.571
1444	3553.77	1673.83	52.044	73.565
1445	3553.77	1672.92	52.015	73.558
1446	3553.7	1672.27	52.013	73.548
1447	3553.67	1662.12	51.96	73.54
1448	3553.66	1659.1	51.937	73.531
1449	3553.63	1655.45	51.93	73.509
1450	3553.58	1647.55	51.894	73.505
1451	3553.55	1646.87	51.837	73.494
1452	3553.41	1643.79	51.82	73.487
1453	3553.4	1641.4	51.808	73.482
1454	3553.38	1638.71	51.791	73.436
1455	3553.37	1636.65	51.744	73.373
1456	3553.3	1627.24	51.737	73.36
1457	3553.23	1623.87	51.681	73.36
1458	3553.22	1611.43	51.681	73.351
1459	3553.22	1608.83	51.676	73.334
1460	3553.05	1607.14	51.669	73.327
1461	3553.01	1602.42	51.655	73.314
1462	3553	1596.12	51.638	73.303
1463	3552.99	1593.42	51.602	73.294
1464	3552.97	1591.24	51.523	73.29
1465	3552.92	1589.11	51.52	73.282
1466	3552.8	1587.54	51.465	73.26
1467	3552.71	1586.09	51.383	73.195
1468	3552.68	1584.58	51.351	73.186
1469	3552.66	1582.29	51.333	73.181
1470	3552.57	1579.82	51.328	73.166
1471	3552.57	1579.69	51.308	73.166
1472	3552.54	1578.24	51.306	73.164
1473	3552.52	1574.84	51.288	73.16
1474	3552.51	1562.33	51.274	73.136
1475	3552.49	1559.16	51.253	73.136
1476	3552.49	1546.5	51.244	73.135
1477	3552.46	1544.8	51.242	73.128
1478	3552.45	1542.74	51.241	73.119
1479	3552.36	1541.39	51.232	73.119
1480	3552.36	1541.34	51.226	73.116
1481	3552.3	1535.51	51.167	73.112
1482	3552.28	1532.48	51.122	73.112
1483	3552.26	1530.86	51.12	73.111
1484	3552.22	1530.35	51.102	73.061
1485	3552.2	1529.87	51.077	73.06
1486	3552.17	1528.12	51.002	73.04
1487	3552.16	1526.61	50.981	73.036
1488	3552.16	1520.41	50.969	73.027
1489	3552.15	1518.89	50.963	73.001
1490	3552.13	1517.1	50.944	72.997
1491	3552.13	1516.05	50.939	72.989
1492	3552.12	1515.11	50.924	72.977
1493	3552.09	1510.68	50.91	72.947
1494	3552.08	1510.51	50.885	72.944
1495	3552.07	1507.66	50.868	72.942
1496	3552.06	1507.61	50.854	72.897
1497	3552.05	1504.3	50.829	72.897
1498	3552.02	1500.15	50.825	72.892
1499	3552.01	1494.09	50.813	72.883
1500	3552	1493.35	50.798	72.877
1501	3551.97	1491.73	50.795	72.857
1502	3551.87	1487.39	50.771	72.834
1503	3551.87	1482.49	50.759	72.832
1504	3551.83	1477.55	50.74	72.827
1505	3551.82	1475.6	50.723	72.785
1506	3551.68	1473.04	50.721	72.779
1507	3551.67	1467.95	50.709	72.778
1508	3551.66	1466.33	50.681	72.747
1509	3551.57	1460.02	50.681	72.728
1510	3551.55	1459.15	50.673	72.722
1511	3551.54	1450.4	50.666	72.722
1512	3551.53	1448.14	50.66	72.693
1513	3551.53	1434.97	50.65	72.667
1514	3551.51	1433.86	50.635	72.618
1515	3551.44	1433.68	50.622	72.583
1516	3551.4	1432.32	50.605	72.578
1517	3551.35	1422.98	50.598	72.551
1518	3551.34	1416.79	50.569	72.534
1519	3551.3	1413.91	50.553	72.472
1520	3551.25	1411.26	50.515	72.456
1521	3551.22	1409.2	50.507	72.452
1522	3551.2	1402.01	50.495	72.444
1523	3551.14	1399.14	50.478	72.422
1524	3551.14	1396.65	50.465	72.417
1525	3551.14	1394.32	50.457	72.417
1526	3551.14	1392.15	50.433	72.404
1527	3551.13	1389.65	50.405	72.394
1528	3551.06	1384.2	50.398	72.375
1529	3551.06	1381	50.358	72.367
1530	3551.03	1378.64	50.34	72.354
1531	3550.98	1375.69	50.34	72.35
1532	3550.98	1372	50.33	72.336
1533	3550.94	1371.59	50.293	72.312
1534	3550.94	1370.97	50.28	72.309
1535	3550.93	1368.82	50.26	72.306
1536	3550.9	1367.85	50.253	72.284
1537	3550.89	1358.48	50.138	72.278
1538	3550.89	1352.53	50.103	72.278
1539	3550.86	1351.67	50.094	72.269
1540	3550.8	1347.46	50.081	72.252
1541	3550.8	1346.21	50.076	72.249
1542	3550.76	1346.08	50.035	72.242
1543	3550.76	1344.29	50.013	72.224
1544	3550.75	1342.26	50.006	72.193
1545	3550.75	1337.67	49.99	72.136
1546	3550.72	1337.14	49.975	72.13
1547	3550.7	1335.8	49.966	72.111
1548	3550.7	1335.5	49.958	72.046
1549	3550.64	1332.15	49.93	72.034
1550	3550.64	1324.06	49.917	72.023
1551	3550.62	1322.2	49.907	72.02
1552	3550.59	1319.46	49.901	72.009
1553	3550.48	1318.91	49.894	72.006
1554	3550.48	1313.49	49.884	72.001
1555	3550.45	1313.44	49.864	71.983
1556	3550.45	1304.98	49.831	71.963
1557	3550.43	1301.05	49.828	71.951
1558	3550.4	1299.86	49.796	71.944
1559	3550.35	1299.14	49.776	71.935
1560	3550.32	1298.91	49.768	71.915
1561	3550.32	1297.42	49.764	71.902
1562	3550.28	1296.41	49.759	71.902
1563	3550.27	1295.9	49.718	71.902
1564	3550.27	1295.59	49.693	71.886
1565	3550.26	1294.8	49.672	71.884
1566	3550.26	1293.62	49.631	71.883
1567	3550.24	1291.5	49.601	71.85
1568	3550.23	1290.42	49.582	71.85
1569	3550.23	1286.96	49.574	71.837
1570	3550.21	1285.32	49.57	71.815
1571	3550.2	1282.31	49.535	71.793
1572	3550.13	1279.41	49.53	71.77
1573	3550.11	1279.29	49.507	71.767
1574	3550.1	1274.09	49.497	71.762
1575	3550.07	1272.34	49.497	71.74
1576	3550.04	1271.65	49.469	71.732
1577	3549.97	1270.89	49.436	71.73
1578	3549.94	1268.51	49.4	71.684
1579	3549.9	1266.31	49.361	71.675
1580	3549.9	1265.2	49.321	71.673
1581	3549.89	1263.17	49.313	71.672
1582	3549.89	1261.62	49.313	71.64
1583	3549.87	1260	49.288	71.628
1584	3549.83	1256.74	49.23	71.626
1585	3549.83	1253.99	49.223	71.623
1586	3549.8	1253.82	49.22	71.623
1587	3549.77	1253.25	49.216	71.606
1588	3549.72	1253.17	49.201	71.596
1589	3549.68	1252.78	49.192	71.578
1590	3549.62	1250.53	49.183	71.576
1591	3549.56	1249.25	49.153	71.541
1592	3549.56	1245.4	49.125	71.498
1593	3549.56	1243.66	49.125	71.493
1594	3549.5	1242.45	49.118	71.476
1595	3549.49	1236.34	49.081	71.472
1596	3549.49	1234.31	49.075	71.467
1597	3549.4	1231.19	49.056	71.454
1598	3549.4	1230.42	49.026	71.448
1599	3549.38	1229.24	49.002	71.447
1600	3549.38	1227.31	48.985	71.439
1601	3549.36	1226.97	48.962	71.414
1602	3549.36	1224.64	48.96	71.414
1603	3549.36	1223.77	48.951	71.406
1604	3549.34	1222.98	48.95	71.393
1605	3549.33	1222.75	48.894	71.393
1606	3549.32	1221.51	48.874	71.386
1607	3549.32	1219.89	48.87	71.373
1608	3549.3	1217.97	48.87	71.357
1609	3549.27	1214.74	48.848	71.336
1610	3549.26	1213.09	48.842	71.335
1611	3549.26	1208.11	48.82	71.236
1612	3549.23	1206.94	48.817	71.235
1613	3549.21	1204.15	48.802	71.198
1614	3549.09	1199.94	48.798	71.196
1615	3549	1199.36	48.794	71.17
1616	3549	1195.18	48.792	71.164
1617	3548.98	1191.69	48.772	71.139
1618	3548.97	1184.66	48.76	71.111
1619	3548.94	1184.07	48.744	71.086
1620	3548.92	1183.06	48.738	71.069
1621	3548.89	1181.15	48.722	71.057
1622	3548.79	1179.77	48.711	71.045
1623	3548.79	1177.22	48.704	71.042
1624	3548.73	1173.64	48.702	71.04
1625	3548.53	1165.84	48.683	71.035
1626	3548.49	1160.63	48.679	71
1627	3548.43	1159.59	48.663	70.992
1628	3548.33	1158.5	48.63	70.947
1629	3548.28	1157.36	48.62	70.947
1630	3548.24	1155.32	48.614	70.927
1631	3548.24	1150.71	48.612	70.909
1632	3548.2	1147.6	48.584	70.908
1633	3548.17	1147.12	48.572	70.907
1634	3548.11	1140.85	48.569	70.906
1635	3548.07	1140.71	48.561	70.901
1636	3548.06	1139.71	48.531	70.882
1637	3548.04	1136.34	48.515	70.875
1638	3548.03	1134.17	48.507	70.855
1639	3547.98	1131.94	48.506	70.854
1640	3547.95	1131.66	48.452	70.853
1641	3547.88	1131.61	48.415	70.841
1642	3547.88	1128.62	48.385	70.819
1643	3547.81	1126.67	48.27	70.818
1644	3547.8	1126.02	48.266	70.793
1645	3547.75	1121.84	48.247	70.771
1646	3547.71	1119.49	48.244	70.763
1647	3547.7	1119.48	48.223	70.747
1648	3547.7	1119.12	48.195	70.747
1649	3547.67	1117.88	48.185	70.739
1650	3547.66	1115.05	48.163	70.706
1651	3547.65	1113.38	48.137	70.682
1652	3547.54	1111.25	48.136	70.662
1653	3547.52	1108.69	48.108	70.655
1654	3547.49	1107.74	48.094	70.641
1655	3547.47	1106.24	48.074	70.639
1656	3547.44	1101.45	48.074	70.635
1657	3547.25	1099.84	48.071	70.614
1658	3547.23	1098.28	48.037	70.614
1659	3547.22	1097.06	48.034	70.609
1660	3547.19	1093.26	48.034	70.606
1661	3547.16	1092.38	48.03	70.579
1662	3547.14	1091.56	48.027	70.574
1663	3547.14	1091.39	48.024	70.57
1664	3547.13	1091.21	48.019	70.502
1665	3547.1	1082.05	48.016	70.493
1666	3547.07	1081.11	47.994	70.487
1667	3547.06	1073.84	47.932	70.47
1668	3547.06	1070.3	47.919	70.469
1669	3547.02	1070.09	47.883	70.468
1670	3546.99	1069.23	47.881	70.427
1671	3546.99	1067.82	47.877	70.422
1672	3546.98	1067.08	47.868	70.419
1673	3546.96	1065.21	47.853	70.404
1674	3546.9	1059.55	47.851	70.357
1675	3546.89	1049.22	47.805	70.338
1676	3546.88	1048.43	47.784	70.329
1677	3546.86	1046.8	47.78	70.321
1678	3546.84	1043.63	47.77	70.295
1679	3546.78	1042.83	47.756	70.288
1680	3546.77	1042.78	47.742	70.261
1681	3546.77	1040.89	47.711	70.256
1682	3546.77	1039.21	47.709	70.246
1683	3546.76	1038.96	47.697	70.246
1684	3546.75	1031.87	47.695	70.219
1685	3546.74	1026.75	47.693	70.218
1686	3546.72	1022.96	47.692	70.215
1687	3546.71	1021.71	47.679	70.189
1688	3546.69	1019.62	47.66	70.177
1689	3546.65	1016.89	47.656	70.171
1690	3546.63	1016.6	47.646	70.17
1691	3546.6	1012.36	47.644	70.168
1692	3546.6	1008.17	47.635	70.165
1693	3546.59	994.179	47.631	70.165
1694	3546.58	991.6	47.625	70.158
1695	3546.57	991.333	47.624	70.144
1696	3546.56	987.934	47.574	70.137
1697	3546.55	982.227	47.573	70.13
1698	3546.54	979.769	47.556	70.127
1699	3546.49	979.763	47.53	70.125
1700	3546.48	978.536	47.528	70.114
1701	3546.44	976.156	47.513	70.113
1702	3546.41	975.421	47.499	70.111
1703	3546.4	975.344	47.496	70.11
1704	3546.39	973.834	47.473	70.11
1705	3546.36	972.015	47.464	70.065
1706	3546.35	970.51	47.452	70.046
1707	3546.3	968.907	47.427	70.038
1708	3546.26	968.249	47.419	70.03
1709	3546.25	966.958	47.415	70.017
1710	3546.23	963.394	47.414	70.012
1711	3546.16	962.049	47.399	70.008
1712	3546.15	955.872	47.395	69.969
1713	3546.15	950.897	47.388	69.957
1714	3546.12	949.592	47.313	69.951
1715	3546.1	948.201	47.312	69.948
1716	3546.08	943.373	47.312	69.935
1717	3546.02	940.558	47.311	69.911
1718	3545.98	939.528	47.285	69.904
1719	3545.96	930.257	47.283	69.903
1720	3545.95	927.377	47.255	69.899
1721	3545.87	919.001	47.252	69.895
1722	3545.84	918.812	47.244	69.881
1723	3545.84	917.969	47.236	69.872
1724	3545.81	916.661	47.234	69.856
1725	3545.8	907.603	47.197	69.852
1726	3545.79	907.036	47.188	69.85
1727	3545.78	901.779	47.183	69.844
1728	3545.77	899.985	47.181	69.844
1729	3545.74	899.482	47.145	69.828
1730	3545.68	899.451	47.124	69.808
1731	3545.68	898.91	47.121	69.796
1732	3545.65	897.573	47.118	69.792
1733	3545.65	895.621	47.103	69.77
1734	3545.6	894.45	47.073	69.768
1735	3545.59	893.991	47.058	69.749
1736	3545.58	893.917	47.052	69.736
1737	3545.57	893.086	47.052	69.714
1738	3545.53	892.009	47.027	69.672
1739	3545.53	891.318	47.007	69.656
1740	3545.49	888.975	47.004	69.621
1741	3545.47	885.267	46.999	69.619
1742	3545.47	876.448	46.996	69.618
1743	3545.45	868.777	46.979	69.609
1744	3545.34	868.09	46.97	69.551
1745	3545.32	866.875	46.965	69.5
1746	3545.31	864.587	46.95	69.5
1747	3545.3	863.671	46.924	69.451
1748	3545.29	863.025	46.922	69.438
1749	3545.22	862.918	46.916	69.432
1750	3545.21	859.345	46.902	69.43
1751	3545.18	845.91	46.895	69.415
1752	3545.15	843.967	46.869	69.414
1753	3545.14	842.853	46.831	69.406
1754	3545.08	841.718	46.824	69.401
1755	3545.08	840.512	46.81	69.388
1756	3545.07	836.095	46.784	69.367
1757	3545.04	834.259	46.774	69.347
1758	3545.02	831.819	46.758	69.337
1759	3544.99	831.655	46.755	69.333
1760	3544.98	830.462	46.749	69.301
1761	3544.96	830.087	46.747	69.3
1762	3544.93	829.26	46.727	69.294
1763	3544.89	827.243	46.723	69.286
1764	3544.87	826.093	46.718	69.279
1765	3544.87	823.369	46.688	69.259
1766	3544.86	823.056	46.671	69.243
1767	3544.83	822.671	46.652	69.234
1768	3544.8	822.481	46.647	69.209
1769	3544.79	822.464	46.647	69.206
1770	3544.77	820.7	46.646	69.204
1771	3544.61	820.335	46.618	69.194
1772	3544.59	818.358	46.587	69.187
1773	3544.56	816.505	46.574	69.18
1774	3544.52	815.657	46.572	69.165
1775	3544.51	815.522	46.572	69.16
1776	3544.5	814.749	46.541	69.155
1777	3544.43	813.679	46.539	69.154
1778	3544.37	811.663	46.534	69.109
1779	3544.34	806.363	46.482	69.06
1780	3544.33	803.391	46.468	69.037
1781	3544.33	800.508	46.459	69.036
1782	3544.33	799.13	46.457	69.032
1783	3544.3	795.519	46.444	68.984
1784	3544.28	793.092	46.444	68.983
1785	3544.27	791.135	46.443	68.968
1786	3544.26	791.083	46.422	68.952
1787	3544.25	789.961	46.415	68.946
1788	3544.23	789.165	46.399	68.941
1789	3544.18	788.3	46.393	68.938
1790	3544.14	787.818	46.352	68.932
1791	3544.14	787.751	46.338	68.924
1792	3544.12	785.951	46.33	68.917
1793	3544.11	784.845	46.322	68.913
1794	3544.04	776.199	46.312	68.905
1795	3544.02	773.403	46.296	68.881
1796	3544.01	772.707	46.289	68.866
1797	3544	769.994	46.259	68.865
1798	3543.99	769.345	46.24	68.863
1799	3543.97	768.077	46.236	68.861
1800	3543.96	765.178	46.229	68.86
1801	3543.95	765.021	46.21	68.859
1802	3543.92	759.917	46.175	68.852
1803	3543.92	758.87	46.175	68.848
1804	3543.9	757.406	46.175	68.823
1805	3543.87	757.229	46.168	68.809
1806	3543.84	754.903	46.155	68.795
1807	3543.83	750.079	46.131	68.788
1808	3543.82	747.925	46.128	68.724
1809	3543.75	747.412	46.119	68.717
1810	3543.74	745.501	46.111	68.7
1811	3543.74	744.626	46.077	68.686
1812	3543.74	743.756	46.033	68.646
1813	3543.73	739.848	46.033	68.633
1814	3543.7	739.703	46.032	68.615
1815	3543.66	739.587	46.032	68.605
1816	3543.56	739.031	46.03	68.598
1817	3543.5	738.652	46.025	68.577
1818	3543.45	729.767	46.014	68.518
1819	3543.41	728.634	46.006	68.512
1820	3543.4	728.075	46.006	68.464
1821	3543.39	727.957	45.989	68.434
1822	3543.34	724.302	45.985	68.431
1823	3543.34	724.04	45.973	68.422
1824	3543.3	717.41	45.964	68.419
1825	3543.29	716.792	45.956	68.404
1826	3543.28	713.733	45.955	68.404
1827	3543.27	713.494	45.952	68.404
1828	3543.26	713.415	45.952	68.39
1829	3543.19	711.947	45.946	68.388
1830	3543.15	710.38	45.937	68.382
1831	3543.11	708.681	45.903	68.369
1832	3543.08	707.584	45.893	68.367
1833	3543.02	703.253	45.891	68.362
1834	3542.93	701.325	45.857	68.333
1835	3542.9	700.744	45.852	68.331
1836	3542.87	700.287	45.849	68.328
1837	3542.87	699.545	45.829	68.318
1838	3542.86	692.24	45.812	68.312
1839	3542.84	690.296	45.812	68.294
1840	3542.81	690.291	45.804	68.276
1841	3542.79	690.253	45.801	68.274
1842	3542.78	685.876	45.78	68.268
1843	3542.77	685.178	45.724	68.236
1844	3542.75	681.555	45.709	68.235
1845	3542.74	680.54	45.706	68.214
1846	3542.68	678.183	45.691	68.209
1847	3542.65	677.001	45.634	68.203
1848	3542.64	676.486	45.622	68.19
1849	3542.62	676.221	45.62	68.161
1850	3542.55	673.81	45.618	68.15
1851	3542.54	673.529	45.607	68.149
1852	3542.49	672.935	45.599	68.146
1853	3542.47	672.738	45.595	68.133
1854	3542.47	672.389	45.593	68.129
1855	3542.47	671.234	45.585	68.116
1856	3542.43	669.219	45.584	68.106
1857	3542.35	668.562	45.575	68.092
1858	3542.32	666.434	45.572	68.09
1859	3542.3	665.706	45.547	68.078
1860	3542.27	663.426	45.536	68.078
1861	3542.27	661.839	45.515	68.069
1862	3542.2	660.867	45.508	68.069
1863	3542.2	660.141	45.489	68.067
1864	3542.16	658.465	45.486	68.03
1865	3542.14	656.913	45.482	68.022
1866	3542.05	655.761	45.481	68.013
1867	3542.05	655.172	45.479	68.011
1868	3542	654.417	45.471	68.01
1869	3541.92	650.956	45.46	67.996
1870	3541.86	650.523	45.44	67.979
1871	3541.85	650.048	45.428	67.974
1872	3541.84	649.396	45.428	67.971
1873	3541.78	649.121	45.41	67.963
1874	3541.76	648.241	45.407	67.957
1875	3541.73	647.11	45.39	67.925
1876	3541.72	646.06	45.373	67.923
1877	3541.71	645.888	45.368	67.92
1878	3541.71	645.044	45.366	67.915
1879	3541.63	638.939	45.365	67.87
1880	3541.62	636.859	45.363	67.859
1881	3541.61	632.534	45.361	67.848
1882	3541.6	632.228	45.348	67.843
1883	3541.58	631.59	45.332	67.838
1884	3541.56	631.487	45.326	67.827
1885	3541.51	631.399	45.29	67.819
1886	3541.45	630.227	45.255	67.818
1887	3541.43	627.573	45.253	67.801
1888	3541.42	627.302	45.243	67.793
1889	3541.36	626.798	45.237	67.786
1890	3541.33	626.704	45.236	67.786
1891	3541.29	623.59	45.205	67.782
1892	3541.26	623.297	45.203	67.752
1893	3541.24	622.904	45.202	67.748
1894	3541.1	622.621	45.192	67.732
1895	3541.03	622.404	45.183	67.732
1896	3541.03	621.253	45.181	67.697
1897	3540.95	616.279	45.153	67.692
1898	3540.93	616.222	45.139	67.661
1899	3540.88	614.319	45.128	67.658
1900	3540.85	614.141	45.101	67.655
1901	3540.8	611.764	45.087	67.652
1902	3540.8	611.006	45.064	67.628
1903	3540.76	610.813	45.054	67.62
1904	3540.76	610.226	45.042	67.605
1905	3540.72	610.122	45.022	67.602
1906	3540.66	610.014	45.018	67.574
1907	3540.63	608.896	45.015	67.573
1908	3540.62	606.494	45.009	67.566
1909	3540.56	606.212	45.008	67.562
1910	3540.51	605.965	45.001	67.552
1911	3540.45	604.122	44.997	67.543
1912	3540.45	601.348	44.974	67.539
1913	3540.44	600.351	44.974	67.538
1914	3540.42	600.159	44.963	67.535
1915	3540.42	600.065	44.954	67.525
1916	3540.35	597.969	44.933	67.519
1917	3540.33	595.843	44.926	67.513
1918	3540.26	592.469	44.898	67.491
1919	3540.24	589.425	44.897	67.479
1920	3540.2	589.414	44.895	67.479
1921	3540.18	587.543	44.873	67.467
1922	3540.14	585.171	44.872	67.463
1923	3540.06	584.749	44.87	67.461
1924	3540.05	582.551	44.864	67.433
1925	3540.04	580.947	44.85	67.424
1926	3540.03	580.347	44.808	67.393
1927	3540	578.485	44.805	67.365
1928	3539.95	576.61	44.799	67.361
1929	3539.95	576.208	44.792	67.359
1930	3539.94	575.153	44.789	67.346
1931	3539.91	574.757	44.786	67.34
1932	3539.84	572.131	44.785	67.338
1933	3539.81	571.418	44.764	67.335
1934	3539.79	571.332	44.756	67.334
1935	3539.78	568.547	44.753	67.325
1936	3539.78	567.292	44.737	67.324
1937	3539.73	565.808	44.729	67.32
1938	3539.7	564.675	44.723	67.315
1939	3539.7	564.622	44.708	67.312
1940	3539.7	563.296	44.703	67.287
1941	3539.67	560.965	44.7	67.276
1942	3539.64	560.107	44.668	67.267
1943	3539.58	559.758	44.663	67.243
1944	3539.56	559.735	44.632	67.243
1945	3539.56	558.655	44.616	67.224
1946	3539.54	558.516	44.579	67.206
1947	3539.54	557.868	44.578	67.206
1948	3539.49	557.654	44.577	67.193
1949	3539.45	557.346	44.569	67.176
1950	3539.41	553.414	44.55	67.164
1951	3539.32	547.564	44.541	67.143
1952	3539.28	546.878	44.519	67.13
1953	3539.27	546.222	44.515	67.122
1954	3539.26	544.858	44.5	67.122
1955	3539.22	542.097	44.49	67.106
1956	3539.14	541.943	44.489	67.105
1957	3539.13	540.062	44.489	67.101
1958	3539.13	537.926	44.461	67.096
1959	3539.03	535.171	44.446	67.077
1960	3539.01	534.411	44.441	67.077
1961	3539	534.058	44.434	67.073
1962	3538.93	533.871	44.428	67.072
1963	3538.91	532.284	44.417	67.066
1964	3538.9	532.178	44.404	67.065
1965	3538.8	532.044	44.399	67.064
1966	3538.79	531.252	44.376	67.059
1967	3538.76	530.196	44.375	67.001
1968	3538.63	529.848	44.364	66.999
1969	3538.59	529.75	44.363	66.996
1970	3538.58	529.001	44.354	66.988
1971	3538.57	528.833	44.347	66.951
1972	3538.55	528.713	44.337	66.945
1973	3538.55	528.402	44.326	66.94
1974	3538.52	527.169	44.321	66.924
1975	3538.51	525.848	44.315	66.895
1976	3538.46	524.75	44.308	66.884
1977	3538.46	523.95	44.306	66.881
1978	3538.37	522.099	44.277	66.879
1979	3538.36	521.993	44.273	66.866
1980	3538.33	519.536	44.269	66.857
1981	3538.32	519.368	44.268	66.854
1982	3538.31	518.999	44.262	66.853
1983	3538.28	518.55	44.258	66.84
1984	3538.28	518.537	44.256	66.839
1985	3538.22	517.681	44.252	66.834
1986	3538.21	517.555	44.25	66.832
1987	3538.2	517.436	44.23	66.801
1988	3538.15	516.549	44.214	66.79
1989	3538.13	515.928	44.214	66.763
1990	3538.11	510.579	44.203	66.76
1991	3538.09	508.703	44.198	66.755
1992	3538.08	508.355	44.194	66.753
1993	3538.04	507.741	44.175	66.746
1994	3538.03	506.272	44.172	66.686
1995	3537.99	503.406	44.148	66.673
1996	3537.93	502.564	44.137	66.669
[truncated: 121,839 more rows]

## Sheet: Fig.1g
Fig 1g
Comparison of LwaCas13a-mediated RNA detection methods in a microchamber device and a plate reader
microchamber				plate reader
[tgRNA] (pM)		#Positive chamber		[tgRNA] (pM)		Intensity (AU)
0	Run1	7		0	Run1	7.74243e-05
	Run2	8			Run2	-0.00867
	Run3	4			Run3	0.008589
	Average	6.33333			Average	-1.1919e-06
	S.D.	1.69967			S.D.	0.00704618
	Average + 3SD	11.4324			Average + 3SD	0.0211373
0.003	Run1	5		1	Run1	-0.0021993
	Run2	2			Run2	0.011828
	Run3	4			Run3	0.016632
	Average	3.66667			Average	0.00875357
	SD	1.24722			SD	0.00798931
0.03	Run1	5		10	Run1	0.0138605
	Run2	12			Run2	0.0355817
	Run3	5			Run3	0.0454189
	Average	7.33333			Average	0.0316203
	SD	3.29983			SD	0.0131847
0.08	Run1	14		50	Run1	0.0565487
	Run2	19			Run2	0.069602
	Run3	22			Run3	0.085141
	Average	18.3333			Average	0.0704306
	SD	3.29983			SD	0.0116875
0.3	Run1	34		100	Run1	0.200814
	Run2	69			Run2	0.158101
	Run3	43			Run3	0.311521
	Average	48.6667			Average	0.223479
	SD	14.8399			SD	0.0646513
3	Run1	917		200	Run1	0.340202
	Run2	857			Run2	0.455304
	Run3	586			Run3	0.501651
	Average	786.667			Average	0.432386
	SD	143.992			SD	0.0678743
30	Run1	8523		1000	Run1	0.750351
	Run2	8685			Run2	0.921509
	Run3	11805			Run3	0.734809
	Average	9671			Average	0.802223
	SD	1510.41			SD	0.0845865
300	Run1	121516
	Run2	121352
	Run3	121955
	Average	121608
	SD	254.564
1000	Run1	117312
	Run2	121905
	Run3	121627
	Average	120281
	SD	2102.7

## Sheet: Fig.2b
Fig 2b
Effects of single, double, and triple mismatches on the number of positive chambers
		#Positive chamber
		crRNA1	crRNA2	crRNA3	crRNA4	crRNA5	crRNA6	crRNA7	crRNA8	crRNA9	crRNA10	crRNA11
tgRNA1	Run1	10024	7808	4434	4134	3679	8605	7202	4383	28087	4564	3779
	Run2	7740	8402	4491	4663	5387	9114	9535	4257	31531	5734	10995
	Run3	9854	5736	4035	3953	6084	12295	8020	4196	23109	5581	4547
	Average	9206	7315.33	4320	4250	5050	10004.7	8252.33	4278.67	27575.7	5293	6440.33
	S.D.	1272.44	1399.62	248.457	368.94	1237.41	1999.75	1183.73	95.3642	4234.22	635.95	3963.1
tgRNA2	Run1	5824	1675	800	4594	363	1008	3209	1903	27590	1755	1762
	Run2	6096	2636	1388	5539	1261	1285	2250	3802	29341	2440	5477
	Run3	6086	3944	1978	4448	1029	756	1217	2036	30319	3827	6006
	Average	6002	2751.67	1388.67	4860.33	884.333	1016.33	2225.33	2580.33	29083.3	2674	4415
	S.D.	154.234	1138.91	589	592.259	466.152	264.598	996.229	1060.08	1382.63	1055.63	2312.74
tgRNA3	Run1	728	352	63	2369	209	235	3562	852	401	91	58
	Run2	765	335	374	4383	349	458	3035	751	787	66	59
	Run3	731	577	252	3306	408	497	5063	1273	280	60	82
	Average	741.333	421.333	229.667	3352.67	322	396.667	3886.67	958.667	489.333	72.3333	66.3333
	S.D.	20.5508	135.079	156.698	1007.81	102.211	141.359	1052.26	276.865	264.791	16.4418	13.5769

## Sheet: Fig.3c,d
Fig 3c,d
Numbers of positive chambers obtained with the crRNAs (crRNA-CoV-N-1–10) at different concentrations of tgRNA (SARS-CoV-2 N-gene)
[tgRNA] (pM)		crRNA-CoV-N-1	crRNA-CoV-N-2	crRNA-CoV-N-3	crRNA-CoV-N-4	crRNA-CoV-N-5	crRNA-CoV-N-6	crRNA-CoV-N-7	crRNA-CoV-N-8	crRNA-CoV-N-9	crRNA-CoV-N-10	crRNA-CoV-N1, 4 and 7
0	Run1	3	10	5	0	6	0	4	9	12	1	3
	Run2	3	3	1	9	2	3	0	4	13	4	7
	Run3	0	6	1	0	12	2	3	10	17	3	0
	Average	2	6.33333	2.33333	3	6.66667	1.66667	2.33333	7.66667	14	2.66667	3.33333
	S.D.	1.41421	2.86744	1.88562	4.24264	4.10961	1.24722	1.69967	2.62467	2.16025	1.24722	2.86744
	Average + 3SD	6.24264	14.9357	7.99019	15.7279	18.9955	5.40832	7.43235	15.5407	20.4807	6.40832	11.9357
0.003	Run1	-	-	-	-	-	-	-	-	-	-	11
	Run2	-	-	-	-	-	-	-	-	-	-	13
	Run3	-	-	-	-	-	-	-	-	-	-	11
	Average	-	-	-	-	-	-	-	-	-	-	11.6667
0.008	Run1	13	-	-	-	-	-	10	-	-	-	20
	Run2	14	-	-	-	-	-	11	-	-	-	20
	Run3	16	-	-	-	-	-	15	-	-	-	25
	Run4	18	-	-	-	-	-	-	-	-	-	-
	Average	15.25	-	-	-	-	-	12	-	-	-	21.6667
0.03	Run1	32	12	8	19	6	6	24	10	13	7	55
	Run2	60	-	-	13	-	-	30	-	-	-	51
	Run3	33	-	-	16	-	-	27	-	-	-	58
	Run4	42	-	-	-	-	-	-	-	-	-	-
	Average	41.75	-	-	16	-	-	27	-	-	-	54.6667
0.08	Run1	57	27	8	34	14	30	67	35	41	8	140
	Run2	81	-	-	60	-	7	84	-	-	-	125
	Run3	130	-	-	56	-	13	81	-	-	-	158
	Run4	110	-	-	-	-		-	-	-	-	-
	Average	94.5	-	-	50	-		77.3333	-	-	-	141
0.3	Run1	375	98	44	367	35	58	318	76	179	22	690
	Run2	-	-	-	252	-	-	-	-	-	-	614
	Run3	-	-	-	265	-	-	-	-	-	-	566
	Average	-	-	-	294.667	-	-	-	-	-	-	623.333
3	Run1	3813	1140	443	2319	462	410	3939	831	1274	373	7248
	Run2	-	-	-	-	-	-	-	-	-	-	7093
	Run3	-	-	-	-	-	-	-	-	-	-	6891
	Average	-	-	-	-	-	-	-	-	-	-	7077.33
30	Run1	30520	11554	4588	20037	6480	6048	24983	9217	15993	5145	56389
	Run2	37064	-	-	-	-	-	-	-	-	-	58196
	Run3	-	-	-	-	-	-	-	-	-	-	56354
	Average	33792	-	-	-	-	-	-	-	-	-	56979.7
Slope		1283.8	361.26	148.99	660.54	149.71	173.91	1043.3	294.78	483.95	96.65	2096.5
Error		530.34	162.08	86.033	301.14	76.759	88.41	432.43	150.02	218.19	59.273	812.7
LOD (fM)		9.3	33	80	18	79.6	68.5	11.4	40.4	24.6	123.3	5.7
Error		3.8	14.8	46.2	8.2	40.8	34.8	4.7	20.6	11.1	75.6	2.2

## Sheet: Fig.4a
Fig 4a
Digital detection of RNA extracted from SARS-CoV-2 virus (vRNA)
[tgRNA] (pM)		#Positive chamber
0	Run1	15
	Run2	16
	Run3	7
	Average	12.6667
	S.D.	4.02768
	Average + 3SD	24.7497
0.003	Run1	23
	Error	11
0.03	Run1	92
	Error	38
0.3	Run1	319
	Error	61
3	Run1	5831
	Error	1343
Slope		1935
Error		50.9
LOD (fM)		12.8
Error		0.34

## Sheet: Fig.4b
Fig 4b
Effects of contaminants on SATORI
	#Positive chamber
Contaminants	Run1	Run2	Run3	Run4	Average	S.D.
w/o	12855	7938	6340	13416	10137.2	3057.46
w/ PBS	12094	8576	12883	-	11184.3	1872.29
w/ VTM	6351	7277	4440	-	6022.67	1181.24
w/ ntgRNAs	3965	4985	4396	-	4448.67	418.075
w/ Saliva	8834	9533	9586	-	9317.67	342.688
w/ NPS	3725	3372	3069	-	3388.67	268.07
w/ ANS	7895	5235	8403	-	7177.67	1389.24
w/ TS	4153	4001	3108	-	3754	460.987
